# Supplementary material for: Classification of the Gut Microbiota of Patients in Intensive Care Units During Development of Sepsis and Septic Shock
Source: Genomics Proteomics Bioinformatics. 2021 Feb 17;18(6):696–707. doi: 10.1016/j.gpb.2020.06.011 (PMC8377022; doi:10.1016/j.gpb.2020.06.011)
Supplement: Supplementary Table S1 — The clinical parametersof 64 ICU patients [file mmc5.xlsx]

## Sheet: Sheet1
Table S1 The clinical parameters of 64 ICU patients
Note: These clinical paramters reflected the physiological status of patients at the day of the collection of their first fecal samples. Among these parameters, ICU-enterotypes were calculated using all of 131 gut samples.
Patient ID	Collected day	Sample ID	ICU-enterotype	Patient source (1 = general ward, 2 = other ICU ward)	Sepsis/Septic shock (1 = sepsis, 2 = septic shock)	Cultured pathogenic microorganism	Gender	Age (year)	ICU days (day)	SOFA (Sequential organ failure assessment)	Lac (lactate, mmol/L)	NE (norepinephriner, μg/kg/min)	APACHE II (Acute physiology and chronic health evaluation)	HR (heart rate, beats/min)	MAP (mean aterial pressure, mmHg)	SpO2 (peripheral oxygen saturation, %)	T (temperature, ℃)	RR (respiratory rate, breath/min)	FiO2 (fraction of inspiration O2, %)	PaO2 (arterial oxygen pressure, mmHg)	SaO2 (arterial oxygen saturation, %)	WBC (white blood cell count, × 109/L)	HGB (hemoglobin, g/L)	PLT (platelet, × 109)	ALT (transaminase, U/L)	TBIL (total bilirubin, μmol/L)	DBIL (direct bilirubin, μmol/L)	PT (prothrombin time, s)	APTT (activated partial thromboplastin time, s)	Creatine (μmol/L)	Antibiotics use (during ICU days: 0 = No use, 1 = Carbapenems, 2 = Cephalosporins, 3 = β-Lactams, 4 = Glycopeptides, 5 = Nitroimidazoles, 6 = Tetracyclines, 7 = Oxazolidinones, 8 = Fluoroquinolones, 9 = Antifungal, 10 = Sulfonamides, 11 = Macrolides, 12 = Aminoglycosides)	Antibiotics use (before ICU admission: 0 = No use, 1 = Carbapenems, 2 = Cephalosporins, 3 = β-Lactams, 4 = Glycopeptides, 5 = Nitroimidazoles, 6 = Tetracyclines, 7 = Oxazolidinones, 8 = Fluoroquinolones, 9 = Antifungal, 10 = Sulfonamides, 11 = Macrolides, 12 = Aminoglycosides, 13 = Unknown)	Carbapenm use (during ICU days: 0 = no use, 1 = true, 2 = false)	Carbapenm use (before ICU admission: 0 = unknown, 1 = true, 2 = false)	Height (cm)	Weight (kg)	BMI (body mass index)	28 days survival (1 = survive, 2 = dead)	Site of infection ( 0 = other, 1 = lung, 2 = intestinal, 3 = abdominal, 4 = blood, 5 = urinary, 6 = brain, 7 = surgical site)
2039602	D1	PB13b1	Ent_2	1	1	Gram negative bacilli	Male	86	6	11	1.4	0.062	27	128	139	100	36	15	50	177	98.2	19.31	99	173	4	14.1	8.4	18.6	50.8	255	2 + 5	13	2	2	167	67	24.0238	1	3
2077262	D3	PC2b1	Ent_1	2	2	Acinetobacter baumannii	Female	84	3	17	7.8	1.444	41	135	71	95	37.5	25	65	64	94.9	6.73	83	94	23	26	16.9	19.6	84.6	166	1 + 6	1 + 4 + 9	1	1	160	75	29.2969	2	1
2080342	D2	PC1b1	Ent_2	2	1	Klebsiella pneumoniae	Male	63	34	6	1.5	0.05	14	120	90	98	37.4	15	21	117	98.3	4.3	80	112	3	13.7	8.4	17.9	42.3	161	1 + 6 + 10	1 + 6 + 10	1	1	160	42	16.4	2	3
2080938	D2	PA2b1	Ent_1	2	1	Gram positive coccus + Candida albicans	Female	72	22	9	1.2	0.1	20	75	122	97	36	14	50	176	99.1	18.31	108	496	33	9	4.8	13.3	31.2	72	2 + 4	2 + 4	2	2	170	80	27.6817	1	1
2083647	D1	PB3b2	Ent_1	2	1	Yeastlike spore	Male	59	130	14	0.8	0.444	22	116	59	93	38.8	24	70	189	99	15.3	59	87	8	40.7	29.8	13.7	35.4	130	2 + 4 + 6 + 9	1 + 4 + 6	2	1	170	75	25.9516	1	1
2084393	D2	PB26b1	Ent_1	1	1	-	Male	53	12	11	1.9	0.011	5	79	78	100	36.5	17	35	96	97.8	10.21	100	79	25	37	12.6	13.3	37.6	100	2 + 13	2 + 12	2	2	172	59	19.9	1	0
2089105	D2	PB27b1	Ent_2	2	1	Staphylococcus hominis	Male	43	6	12	1.9	0.038	30	120	99	98	37.7	15	40	73.4	95.3	21.42	96	36	50	21.9	6.6	14.5	36.1	327	2	1	2	1	173	105	35.083	2	1
2089111	D2	PB16b1	Ent_1	2	1	Klebsiella pneumoniae + Pseudomonas aeruginosa	Female	74	27	11	1	0	19	66	69	98	36.8	19	30	120	98.5	3.79	77	49	64	137.1	106.2	15.8	51.6	49	1	1 + 4 + 3 + 12	1	1	150	50	22.2222	1	1
2090689	D1	PB15b1	Ent_1	1	2	Gram negative bacilli	Male	61	11	10	2	0.213	16	92	102	99	37.5	12	40	92	97	8.07	123	100	17	15	3.7	15.2	41.8	100	3	13	2	2	170	75	26	1	1
2092774	D1	PA10b1	Ent_1	1	1	-	Male	50	2	5	3	0	10	64	76	100	36	14	40	128	99	8.16	102	136	43	15.7	7.9	13	35.3	71	1	0	1	0	173	71	23.7	1	0
2093890	D5	PB14b1	Ent_1	1	1	-	Male	19	6	13	2	0	32	94	73	99	36.2	16	35	138	98.2	9.8	88	72	8	8.7	3.9	12.5	33.1	261	1	2	1	2	183	73	21.8	1	0
2093983	D2	PA9b1	Ent_1	1	2	-	Female	62	8	13	6.1	0.429	19	117	85	97	37.5	17	35	80.8	96.3	26.66	94	169	15	8.6	3.3	15.8	55.2	108	1 + 4	13	1	2	155	50.5	21	1	0
2094668	D5	PB18b1	Ent_1	1	1	Klebsiella pneumoniae + Enterococcus faecium	Male	87	2	3	1.6	0	15	72	86	96	36.5	18	21	103	98.2	25.6	120	179	14	11.8	3.3	12.9	30.1	107	1 + 6	4	1	2	172	80	27.0416	1	5
2095234	D2	PB8b1	Ent_1	2	1	Acinetobacter baumannii	Male	62	8	14	1.4	0.725	18	108	72	98	36.8	20	50	144	98.8	27.2	83	155	235	102.9	82.6	20.2	53.9	191	1 + 2 + 6	1 + 4 + 6	1	1	170	69	23.8754	2	1
2099083	D1	PB17b1	Ent_1	2	1	Methicillin-resistant Staphylococcus aureus (MRSA) + Acinetobacter baumannii	Female	78	11	9	0.9	0.139	19	127	106	100	37.8	18	35	139	99.8	10.53	93	317	39	9.5	2.9	21.5	38.2	34	2 + 8	1 + 4	2	1	160	60	23.4375	1	1
2099403	D4	PB22b1	Ent_2	1	1	-	Male	66	16	17	1.5	0.82	18	118	86	100	36.5	18	30	85.2	96.6	7.1	85	80	32	109.9	75.9	14.7	50.3	131	1 + 2	13	1	2	167	61	21.8724	1	1
2099848	D3	PB9b1	Ent_1	1	2	-	Male	68	11	13	3.6	0.596	18	103	97	97	36.8	26	30	65	94.4	20.02	94	111	27	15.3	5.1	15.3	53.9	154	2	13	2	2	173	95	31.7418	2	2
2121635	D3	PA6b1	Ent_1	1	1	-	Female	48	6	9	1.6	0	10	96	9	98	37.5	17	35	83.9	97.2	8.07	110	121	26	20.1	4.2	13.5	55.4	74	3	13	2	2	162	62	23.6	1	0
2128431	D2	PC3b3	Ent_1	2	1	Acinetobacter baumannii + Gram negative bacilli	Female	45	14	7	2.1	0	23	101	117	98	37	18	35	68.3	95.7	14.12	101	155	12	13.4	4	13.5	25.4	47	2 + 5	2 + 5	2	2	160	65	25.3906	1	1
2128492	D1	PB2b1	Ent_1	2	1	Gram negative bacilli + Gram positive coccus	Female	23	14	14	1.5	0.104	23	135	65	94	39.7	26	100	96.2	96.8	21.35	106	12	20	11.4	3.1	14.8	33.2	67	2 + 8	1 + 2 + 8 + 9 + 10	2	1	155	80	33.2986	2	1
2128547	D3	PB4b1	Ent_1	1	1	Gram negative bacilli	Male	75	9	15	1.7	0.378	19	71	123	86	36	14	40	72.5	94.3	31.43	151	137	17	56.7	39	13.4	34.6	153	1 + 4	0	1	0	170	75	25.9516	1	3
2139823	D4	PB1b1	Ent_1	2	2	Gram negative bacilli + Monilia guilliermondii	Female	48	24	9	2.5	0.652	10	78	107	98	36.8	20	35	103	98.2	16.92	81	278	3	3.7	2.1	47.4	45.2	63	2 + 9 + 10	1 + 9 + 10	2	1	160	55	21.5	1	1
2139868	D2	PD1b1	Ent_1	1	2	Streptococcus pyogenes	Male	54	2	16	22	1.667	41	93	77	99	36	22	40	184	98.5	8.92	63	38	3621	37.5	12.4	35.4	135.9	181	1 + 7	1 + 2 + 4	1	1	180	80	24.6914	2	7
2167789	D2	PA5b1	Ent_1	2	1	Gram negative bacilli	Male	44	7	5	0.9	0	11	66	105	98	36	15	35	91	96.7	10	127	156	18	17.6	3.4	13	29.1	51	1 + 4	1 + 2 + 4	1	1	170	80	27.6817	1	4
2168775	D6	PB28b1	Ent_1	1	1	-	Male	51	16	17	1.2	0.119	16	87	93	98	37	21	40	95.1	96	43.76	121	107	69	65.7	46.9	13.6	36.8	197	3 + 4	13	2	2	176	70	22.5981	2	0
2169202	D2	PB24b1	Ent_1	1	1	Gram negative bacilli	Female	85	9	10	1.1	0.362	24	111	87	98	37.5	13	25	76.2	95.6	11.35	111	157	16	12.8	5.2	12.7	38.1	115	1 + 4	0	1	0	150	46	20.4444	1	3
2169226	D3	PB20b1	Ent_1	2	2	-	Female	17	3	17	5.7	1.152	25	109	81	96	36	19	35	53.9	85.9	23.43	111	30	50	57.6	45	18.5	46.6	264	1 + 4	2	1	2	158	47	18.8271	2	1
2171049	D6	PB29b1	Ent_1	2	1	-	Female	54	6	9	1.1	0	18	97	80	98	37.7	16	21	101	96	8.17	125	259	14	4.2	1	11.9	21.2	48	1	1 + 2 + 8	1	1	165	100	36.7309	1	2
2171104	D2	PB19b1	Ent_1	2	1	Aspergillus	Female	60	7	9	1.3	0	16	75	88	100	37.8	16	30	91.3	97.6	3.18	74	72	74	10.8	4.1	13.7	25.9	53	2	2	2	2	165	70	25.7117	2	1
2171129	D2	PB12b1	Ent_1	2	1	Gram negative bacilli + Filamentous fungi	Female	48	9	6	3.3	0	24	84	98	96	37	15	31	166	98.9	9.63	121	288	52	4.1	1.9	10.9	25	52	2 + 9	3 + 9	2	2	165	80	29.3848	1	1
2171138	D2	PB21b2	Ent_1	2	1	-	Female	15	8	4	0.9	0	12	111	89	99	37.1	15	21	165	100	6.24	96	151	20	11.8	1.6	13.1	40.2	236	0	2	0	2	155	65	27.0552	1	0
2171141	D1	PB7b1	Ent_1	1	1	Gram negative bacilli	Male	82	3	9	1.3	0.074	16	98	106	93	37.8	24	40	58.3	91	15.49	148	216	8	27.6	10	15	40.1	138	1	0	1	0	170	90	31.1419	1	3
2171870	D3	PB25b1	Ent_1	2	1	Acinetobacter baumannii + Corynebacterium striatum	Male	25	24	12	1.3	0	24	119	100	100	37	8	25	89.5	95.9	3.03	81	31	21	25.2	16.4	19.7	54	275	2 + 6	0	2	0	173	65	21.7181	1	1
2171884	D9	PA8b1	Ent_2	2	1	-	Female	30	17	8	0.7	0	14	130	91	95	37.7	15	21	62.8	93.6	10.02	76	36	12	17.5	9.1	12.8	32.1	142	0	0	0	0	163	63	23.7118	2	0
2176898	D4	sk17	Ent_1	1	1	Acinetobacter baumannii + Gram negative bacilli	Male	72	20	14	1.7	0	27	103	77	100	36.4	15	50	127	98.4	18.22	89	45	752	11.8	4.2	13.2	50.8	162	1 + 4	0	1	0	175	75	24.4898	1	1
2179388	D4	sk20	Ent_1	2	1	-	Male	35	9	13	0.6	0	13	87	104	100	37.1	26	35	175	98.2	11.45	104	190	12	10.3	4.2	16.1	40.8	661	2	0	2	0	170	90	31.1	1	1
2179760	D5	sk10	Ent_1	1	1	Enterococcus faecium	Female	51	18	5	5.2	0	15	112	0	96	37.4	10	31	78.1	96	12.98	90	81	10	5.6	3	15.7	42.6	24	3 + 5	2	2	2	156	65	26.7094	2	1
2184704	D5	sk21	Ent_2	2	1	Acinetobacter baumannii	Female	63	12	9	1.5	0	24	68	95	97	36	15	23	64	95.2	8.72	112	87	32	13.2	4.3	12.1	26.3	380	1 + 8 + 9	1 + 2 + 8	1	1	165	60	22.0386	1	1
2185982	D2	s2k03	Ent_2	2	1	Staphylococcus epidermidis + Acinetobacter baumannii + Klebsiella pneumoniae	Male	60	13	16	0.8	0.622	39	102	95	100	36.1	16	40	64.1	91.5	18.58	79	112	55	6.7	2.6	16.4	41.1	141	1 + 4	2 + 6	1	2	175	75	24.4898	2	1
2186314	D7	sk11	Ent_2	1	2	Acinetobacter baumannii + Mycoplasma pneumoniae	Female	32	11	8	2.2	0.422	13	62	106	97	36.6	15	25	94.1	96.3	37.09	122	151	33	8.4	4.3	16.1	35.6	80	1 + 5 + 12	0	1	0	164	75	27.8852	1	1
2188142	D8	s2k15	Ent_1	2	1	-	Male	79	26	16	1.4	0.079	22	89	93	100	36.5	16	28	97.2	98	9.72	85	122	40	17.9	9.8	15.4	36.1	117	2	3	2	2	170	63	21.8	2	1
2200102	D2	PB6b1	Ent_1	2	2	Gram negative bacilli	Female	75	15	19	5	1.083	32	114	85	98	36	15	50	91.2	95.8	14.28	74	99	2212	61	33.7	30.9	57.2	100	1	0	1	0	160	60	23.4375	1	1
2200201	D2	PB23b1	Ent_2	2	2	Acinetobacter baumannii	Male	39	9	12	2.1	0.1	9	107	66	100	37.8	17	30	121	99.3	12.19	91	74	27	110.4	93	17.3	41.2	140	1 + 6	1 + 7 + 9	1	1	180	80	24.6914	2	1
2200370	D1	PA7b1	Ent_2	2	1	Candida albicans	Male	29	16	7	0.9	0.118	26	117	94	100	39	19	35	124	98.3	18.47	84	303	147	18.6	6.7	14	26.2	58	1 + 4 + 9	0	1	0	180	85	26.2346	2	1
2202267	D8	sk24	Ent_1	1	1	Pseudomonas aeruginosa	Female	67	12	8	2.2	0	26	91	89	99	36.4	13	21	90.3	98.2	11.6	89	68	7	34.4	21.9	14.4	46.5	71	3 + 7	3 + 4 + 7	2	2	160	42	16.4062	1	1
2202404	D2	s2k18	Ent_1	1	2	Gram positive coccus + Gram negative bacilli	Female	23	4	5	3.8	0.455	23	74	106	100	36.5	15	21	98	97	46.61	95	119	34	12.6	3.1	14.5	40.2	46	1 + 9	1 + 7 + 9	1	1	165	55	20.202	1	3
2206022	D2	PB10b1	Ent_2	2	2	Legionella + Gram negative bacilli	Male	53	32	13	2	0.244	25	132	82	96	38.8	20	45	86.8	96.9	14.69	131	153	160	38.4	23.6	14.8	43.2	440	1	1	1	1	165	75	27.5482	1	1
2206124	D4	s2k22	Ent_1	2	2	Klebsiella pneumoniae	Male	67	10	10	2.2	0.078	27	87	107	100	37	24	35	100	98.1	13.93	80	37	197	28.6	15.4	12.9	33.3	167	2 + 6	0	2	0	170	70	24.2215	2	1
2206172	D4	sk15	Ent_1	2	1	Fungus	Female	72	31	11	1.7	0.455	13	110	97	97	36.1	24	45	82.4	97.1	31.53	90	311	13	13.1	5.9	13.4	34.7	61	4 + 9	0	2	0	160	55	21.4844	1	1
2206767	D3	s2k23	Ent_2	2	1	Pseudomonas aeruginosa + Fungus	Female	53	23	5	1.6	0	15	80	101	100	37.4	15	28	110	98.4	7.81	104	113	13	19.2	6	12.3	41.5	79	1 + 4 + 9	9	1	2	160	40	15.625	1	1
2212785	D6	s2k04	Ent_1	1	1	-	Male	47	9	11	0.6	0.082	10	90	93	100	36.9	22	30	112	98	6.88	117	108	58	54.1	32.1	14.8	41.5	89	8	0	2	0	160	49	19.1406	1	1
2214064	D4	s2k07	Ent_2	2	1	-	Female	81	8	8	0.7	0.051	14	56	92	99	36.8	12	21	164	98.7	7.78	82	195	23	11	3	14.3	35	93	2 + 9	1 + 4	2	1	155	45	18.7305	1	1
2214307	D3	sk08	Ent_1	2	1	Acinetobacter baumannii	Male	66	19	10	2.5	0	15	96	93	100	35.6	35	25	109	97.9	13.66	93	105	126	32.2	18.4	15.5	50.6	156	2 + 6	1 + 2 + 9	2	1	175	75	24.4898	1	1
2214334	D3	sk04	Ent_1	2	1	Pseudomonas aeruginosa + Staphylococcus epidermidis	Male	63	13	5	1.3	0	13	98	85	95	36.6	13	25	85	97.6	13.71	82	211	89	19.3	7	15.3	28.1	59	1 + 4	1 + 4 + 9	1	1	175	85	27.7551	1	1
2214757	D5	s2k01	Ent_1	2	2	Candida guanghua + Staphylococcus epidermidis + Enterococcus faecium + Pseudomonas maltophilia	Female	80	8	15	2	0.235	35	84	87	99	37.1	25	25	180	98.9	24.72	109	29	19	82.8	61.9	13.7	36.1	54	3 + 7 + 9	1 + 4	1	1	155	51	21.2279	2	1
2215927	D6	s2k21	Ent_2	2	2	-	Female	75	20	5	2.2	0.278	12	90	90	98	36.7	13	25	80.7	97.3	4.58	81	170	14	10.5	3.6	15.3	28.2	84	3	2 + 4	2	2	162	60	22.9	1	1
2217108	D3	s2k17	Ent_2	2	1	Klebsiella pneumoniae + Burkholderia onion	Male	69	6	15	1.4	0	35	114	79	98	37	20	28	90	97.7	14.39	93	170	52	140	115.7	14.6	36.6	275	2	1 + 7	2	1	175	75	24.4898	1	1
2220045	D1	s2k20	Ent_2	2	1	Pseudomonas aeruginosa	Male	69	15	16	1	0.089	34	109	90	93	38	18	60	61.2	88.3	7.34	103	93	22	15.9	9.9	16.2	49.3	389	3	1	2	1	175	75	24.4898	1	1
C569965	D3	PA3b1	Ent_2	2	1	Klebsiella pneumoniae	Male	43	36	17	0.9	0.278	25	77	109	97	35.3	14	60	55.9	87.8	9.75	89	41	8	14.6	9.1	13.1	49.1	221	1 + 9	1	1	1	165	60	22.0386	2	1
C604867	D1	PC4b1	Ent_1	2	2	-	Female	83	5	8	3.3	0.111	16	110	98	100	37.7	15	21	85.7	97.8	40.28	132	224	46	17.6	4.3	13.1	41.1	54	1	0	1	0	155	60	24.974	1	2
C656884	D7	sk14	Ent_1	1	1	-	Male	74	9	11	1.7	0	19	62	83	99	35.9	14	30	109	98.4	7.44	81	110	23	32.7	16.6	13.1	52.8	80	1 + 6 + 9	1 + 6 + 8 + 9	1	1	158	57	22.8	1	1
C796705	D2	PA1b1	Ent_1	1	2	Coagulase negative staphylococcus	Male	64	9	11	4.8	0.153	18	99	93	100	36.4	21	40	58.1	89.6	12.61	114	121	9	7.2	2.7	13.9	39.8	409	2 + 4	7	2	2	175	87	28.4	1	4
W073269	D1	PA4b1	Ent_1	2	2	Gram negative bacilli	Female	71	10	12	2.5	0.121	25	97	112	100	36	18	35	84.3	95.7	7.36	94	108	49	7.5	4.2	15.5	44.7	110	2	1	2	1	155	55	22.8928	1	1
W220511	D1	PB30b1	Ent_1	2	1	-	Male	48	3	4	1.5	0.52	15	83	112	100	37.1	15	21	90.9	97.1	33.92	107	244	14	6.5	2.2	14.7	41.4	68	1 + 4	1 + 4	1	1	160	60	23.4375	2	2
