# Supplementary material for: Classification of the Gut Microbiota of Patients in Intensive Care Units During Development of Sepsis and Septic Shock
Source: Genomics Proteomics Bioinformatics. 2021 Feb 17;18(6):696–707. doi: 10.1016/j.gpb.2020.06.011 (PMC8377022; doi:10.1016/j.gpb.2020.06.011)
Supplement: Supplementary Table S2 — The characteristicsof 131 fecal samples [file mmc6.xlsx]

## Sheet: Sheet1
Table S2 The characteristics of 131 fecal samples
Note: SOFA, sequential organ failure assessment; APACHE II, acute physiology and chronic health evaluation.
Sample ID	Collected day	Patient ID	SOFA	APACHE II	Lac (lactate, mmol/L)	Sepsis = 1, septic shock = 2	Normal defecation = 1, enema = 2	Enterotype
PA10b1	D1	2092774	5	10	3	1	1	Ent_1
PA1b1	D2	C796705	11	18	4.8	2	1	Ent_1
PA1b2	D4	C796705	8	16	1.8	1	1	Ent_1
PA1b3	D9	C796705	8	16	1.3	1	1	Ent_1
PA2b1	D2	2080938	9	20	1.2	1	2	Ent_1
PA2b2	D4	2080938	8	18	0.9	1	1	Ent_1
PA2b3	D6	2080938	8	21	1.1	1	1	Ent_1
PA3b1	D3	C569965	17	25	0.9	1	2	Ent_2
PA3b2	D9	C569965	11	22	1.7	1	2	Ent_1
PA4b1	D1	W073269	12	25	2.5	2	2	Ent_1
PA4b2	D4	W073269	9	17	0.8	1	1	Ent_1
PA5b1	D2	2167789	5	11	0.9	1	1	Ent_1
PA5b2	D3	2167789	5	16	0.7	1	2	Ent_1
PA5b3	D4	2167789	6	12	0.7	1	1	Ent_1
PA5b4	D5	2167789	5	13	0.4	1	1	Ent_1
PA5b5	D6	2167789	3	8	0.4	1	1	Ent_1
PA6b1	D3	2121635	7	11	1.6	1	2	Ent_1
PA6b2	D6	2121635	3	8	1.2	1	2	Ent_1
PA7b1	D1	2200370	7	26	0.9	1	1	Ent_2
PA7b2	D5	2200370	9	19	1.3	1	2	Ent_2
PA7b3	D6	2200370	8	19	1.5	1	1	Ent_2
PA8b1	D9	2171884	8	14	0.7	1	2	Ent_2
PA9b1	D2	2093983	12	19	6.1	2	1	Ent_1
PA9b2	D5	2093983	12	21	2.2	2	1	Ent_1
PB10b1	D2	2206022	13	25	2	2	1	Ent_2
PB10b2	D7	2206022	6	18	0.8	1	2	Ent_2
PB11b1	D8	2206022	4	26	1	1	2	Ent_2
PB11b2	D9	2206022	4	23	1.4	1	1	Ent_2
PB12b1	D2	2171129	6	24	3.3	1	2	Ent_1
PB12b2	D4	2171129	4	22	2.2	1	2	Ent_2
PB13b1	D1	2039602	11	27	1.4	1	2	Ent_2
PB13b2	D4	2039602	5	19	0.9	1	2	Ent_1
PB14b1	D5	2093890	11	29	2	1	1	Ent_1
PB14b2	D6	2093890	11	29	1.1	1	2	Ent_1
PB15b1	D1	2090689	13	10	2	2	2	Ent_1
PB15b2	D5	2090689	13	10	1	1	2	Ent_1
PB16b1	D2	2089111	11	19	1	1	2	Ent_1
PB16b2	D6	2089111	8	20	1	1	2	Ent_2
PB17b1	D1	2099083	9	19	0.9	1	2	Ent_1
PB17b2	D5	2099083	3	18	0.8	1	2	Ent_1
PB18b1	D5	2094668	3	15	0	1	1	Ent_1
PB18b2	D7	2094668	1	13	0	1	1	Ent_2
PB19b1	D2	2171104	9	16	1.3	1	2	Ent_1
PB1b1	D4	2139823	9	10	2.5	2	2	Ent_1
PB1b2	D6	2139823	9	10	2.4	2	2	Ent_1
PB1b3	D8	2139823	4	14	2.3	1	1	Ent_1
PB20b1	D3	2169226	17	25	5.7	2	1	Ent_1
PB21b1	D5	2171138	3	19	1.1	1	2	Ent_1
PB21b2	D2	2171138	4	12	0.9	1	2	Ent_1
PB21b3	D4	2171138	1	13	1.3	1	2	Ent_1
PB22b1	D4	2099403	17	18	1.5	1	2	Ent_2
PB22b2	D6	2099403	16	10	1	1	1	Ent_1
PB22b3	D8	2099403	16	10	1.1	1	2	Ent_2
PB23b1	D2	2200201	12	9	2.1	2	2	Ent_2
PB23b2	D3	2200201	10	13	1.8	1	1	Ent_1
PB23b3	D4	2200201	12	16	2	2	1	Ent_1
PB23b4	D9	2200201	11	10	1.8	1	1	Ent_1
PB24b1	D2	2169202	10	24	1.1	1	2	Ent_1
PB24b2	D3	2169202	11	22	1.1	1	1	Ent_1
PB24b3	D8	2169202	1	20	1.1	1	2	Ent_1
PB25b1	D3	2171870	12	24	1.3	1	2	Ent_1
PB25b2	D4	2171870	8	25	1.2	1	1	Ent_2
PB25b3	D7	2171870	9	24	1	1	2	Ent_2
PB26b1	D2	2084393	11	5	1.9	1	2	Ent_1
PB26b2	D4	2084393	13	9	1.2	1	2	Ent_2
PB26b3	D9	2084393	13	9	1.3	1	1	Ent_1
PB27b1	D2	2089105	12	30	1.9	1	1	Ent_2
PB27b2	D6	2089105	19	26	3	2	1	Ent_2
PB28b1	D6	2168775	17	16	1.2	1	2	Ent_1
PB29b1	D6	2171049	9	18	1.1	1	1	Ent_1
PB2b1	D1	2128492	14	23	1.5	1	2	Ent_1
PB2b2	D8	2128492	12	13	1.4	1	2	Ent_2
PB2b3	D4	2128492	11	17	1.7	1	1	Ent_2
PB30b1	D1	W220511	4	15	1.5	1	2	Ent_1
PB3b1	D8	2083647	17	32	0.8	1	2	Ent_1
PB3b2	D1	2083647	14	22	0.8	1	2	Ent_1
PB3b3	D5	2083647	16	26	1.3	1	1	Ent_1
PB4b1	D3	2128547	15	19	1.7	1	1	Ent_1
PB4b2	D6	2128547	12	26	1	1	2	Ent_1
PB6b1	D2	2200102	19	32	5	2	2	Ent_1
PB6b2	D3	2200102	15	29	2.1	2	2	Ent_1
PB6b3	D4	2200102	15	27	1.9	1	2	Ent_1
PB6b4	D9	2200102	14	30	1.2	1	2	Ent_1
PB7b1	D1	2171141	9	16	1.3	1	2	Ent_1
PB7b2	D3	2171141	8	11	1.3	1	2	Ent_2
PB8b1	D2	2095234	14	18	1.4	1	2	Ent_1
PB8b2	D6	2095234	13	15	1.6	1	1	Ent_1
PB9b1	D3	2099848	13	18	3.6	2	2	Ent_1
PB9b2	D4	2099848	16	20	1.8	1	2	Ent_1
PB9b3	D9	2099848	16	28	4.6	2	2	Ent_1
PC1b1	D2	2080342	6	14	1.5	1	1	Ent_2
PC1b2	D4	2080342	7	14	2.5	2	2	Ent_1
PC1b3	D9	2080342	4	10	2.4	1	1	Ent_1
PC2b1	D3	2077262	17	41	7.8	2	1	Ent_1
PC3b1	D9	2128431	3	17	2.4	1	1	Ent_2
PC3b2	D5	2128431	10	19	1.8	1	2	Ent_2
PC3b3	D2	2128431	7	23	2.1	1	1	Ent_1
PC4b1	D1	C604867	8	16	3.3	2	2	Ent_1
PC4b2	D3	C604867	5	13	1	1	2	Ent_2
PD1b1	D2	2139868	16	41	22	2	2	Ent_1
s2k01	D5	2214757	15	35	2	2	2	Ent_1
s2k03	D2	2185982	16	39	0.8	1	1	Ent_2
s2k04	D6	2212785	11	10	0.6	1	2	Ent_1
s2k05	D7	2206124	12	33	1.1	1	2	Ent_1
s2k07	D4	2214064	8	14	0.7	1	2	Ent_2
s2k10	D5	2217108	7	24	2.1	1	1	Ent_2
s2k12	D7	2220045	15	32	0.8	1	2	Ent_2
s2k15	D8	2188142	12	22	1.4	1	2	Ent_1
s2k17	D3	2217108	15	35	1.4	1	1	Ent_2
s2k18	D2	2202404	5	23	3.8	2	1	Ent_1
s2k20	D1	2220045	16	34	1	1	2	Ent_2
s2k21	D6	2215927	9	12	2.2	2	1	Ent_2
s2k22	D4	2206124	10	27	2.2	2	2	Ent_1
s2k23	D3	2206767	5	15	1.6	1	1	Ent_2
sk02	D9	2214307	9	16	1.7	1	1	Ent_2
sk04	D3	2214334	5	13	1.3	1	2	Ent_1
sk06	D5	2176898	15	32	3.3	1	1	Ent_1
sk07	D7	2206767	2	13	0.4	1	1	Ent_1
sk08	D3	2214307	10	15	2.5	1	1	Ent_1
sk10	D5	2179760	5	15	5.2	1	2	Ent_1
sk11	D7	2186314	8	13	2.2	2	2	Ent_2
sk12	D6	2217108	7	24	1.5	1	1	Ent_2
sk13	D5	2220045	12	21	1	1	2	Ent_2
sk14	D7	C656884	10	17	1.7	1	1	Ent_1
sk15	D4	2206172	11	13	1.7	1	2	Ent_1
sk17	D4	2176898	14	27	1.7	1	1	Ent_1
sk19	D7	2215927	8	12	1.6	1	1	Ent_2
sk20	D4	2179388	8	13	0.6	1	2	Ent_1
sk21	D5	2184704	9	24	1.5	1	2	Ent_2
sk23	D7	2214334	6	19	1	1	2	Ent_1
sk24	D8	2202267	8	26	2.2	1	2	Ent_1
