# Supplementary material for: Classification of the Gut Microbiota of Patients in Intensive Care Units During Development of Sepsis and Septic Shock
Source: Genomics Proteomics Bioinformatics. 2021 Feb 17;18(6):696–707. doi: 10.1016/j.gpb.2020.06.011 (PMC8377022; doi:10.1016/j.gpb.2020.06.011)
Supplement: Supplementary Table S3 — The statistical evaluation of the numberof clusters, based on JSD distance matrix at the genus level using 131 fecal samples [file mmc7.xlsx]

## Sheet: Sheet1
Table S3 The statistical evaluation of the number of clusters, based on JSD distance matrix at genus level using 131 fecal samples
The number of clusters	2	3	4	5	6	7	8	9	10
Calinski-Harabasz (CH) Index	41.608	34.5012	26.6476	25.6073	23.3942	24.9776	25.1553	25.3172	23.6829
Silhouette coefficients (SI)	0.162397	0.139029	0.09854	0.11782	0.130121	0.134905	0.144883	0.148492	0.140994
