# Supplementary material for: Classification of the Gut Microbiota of Patients in Intensive Care Units During Development of Sepsis and Septic Shock
Source: Genomics Proteomics Bioinformatics. 2021 Feb 17;18(6):696–707. doi: 10.1016/j.gpb.2020.06.011 (PMC8377022; doi:10.1016/j.gpb.2020.06.011)
Supplement: Supplementary Table S4 — The comparisons of distributions oftaxonomic composition between two ICU-enterotypes [file mmc8.xlsx]

## Sheet: Sheet1
Table S4 The comparisons of distributions of taxonomic composition between two ICU-enterotypes
Note: Different taxnomic levels including phylum, class, order, family, genus were tested. P value was produced using Kruskal-Wallis Test, and q value was pruduced using Benjamini and Hochberg corrections. The genera colored in red refers to the genus level of cultured pathogens in the infection sites.
Phylum	ICU-enterotype I		ICU-enterotype II		Kruskal-Wallis Test
	Mean	Standard error	Mean	Standard error	P value	q value
k_Bacteria; p_Bacteroidetes	0.390098	0.0266949	0.0519167	0.00973198	3.08607e-14	4.6291e-13
k_Bacteria; p_Actinobacteria	0.0192893	0.00596684	0.117768	0.0318438	6.19996e-10	4.64997e-09
k_Bacteria; p_Firmicutes	0.217935	0.0182512	0.522595	0.0462962	9.24951e-08	4.62475e-07
k_Bacteria; p_Cyanobacteria	0.000117978	3.81289e-05	0.00534524	0.00350843	2.85177e-06	1.06942e-05
k_Bacteria; p_[Thermi]	0.000457865	0.000307622	0.00581548	0.00457772	6.67766e-06	2.0033e-05
k_Bacteria; p_Chloroflexi	1.96629e-05	1.70549e-05	0.000309524	0.000168431	0.000227697	0.000569244
k_Bacteria; p_Tenericutes	0.000339888	0.000123539	0.000511905	0.000111398	0.000781757	0.00167519
k_Bacteria; p_Fusobacteria	0.00523596	0.00156794	0.00669048	0.00170691	0.00892863	0.0167412
k_Bacteria; p_TM7	0.000185393	4.4041e-05	0.000761905	0.000200889	0.0106726	0.0177877
k_Bacteria; p_Spirochaetes	0.000109551	2.52525e-05	0.000767857	0.000218947	0.0157502	0.0236254
k_Archaea; p_Euryarchaeota	0.000620787	0.000432591	8.33333e-05	2.50821e-05	0.0495856	0.0676168
k_Bacteria; p_Synergistetes	0.00221067	0.00184321	0.00527381	0.00489648	0.185708	0.232135
k_Bacteria; p_Proteobacteria	0.347823	0.0300039	0.28044	0.0342363	0.327621	0.378024
k_Bacteria; p_Verrucomicrobia	0.0151461	0.00417186	0.00108333	0.000318523	0.505432	0.541534
k_Bacteria; p_Lentisphaerae	0.000345506	0.000257439	5.35714e-05	3.66812e-05	0.719786	0.719786
Class	ICU-enterotype I		ICU-enterotype II		Kruskal-Wallis Test
	Mean	Standard error	Mean	Standard error	P value	q value
k_Bacteria; p_Firmicutes; c_Bacilli	0.0414551	0.00559254	0.367185	0.0462458	2.10185e-14	2.45401e-13
k_Bacteria; p_Bacteroidetes; c_Bacteroidia	0.389775	0.0267206	0.050006	0.0096891	2.23092e-14	2.45401e-13
k_Bacteria; p_Actinobacteria; c_Actinobacteria	0.0177584	0.00574816	0.116179	0.0318207	4.22353e-10	3.09726e-09
k_Bacteria; p_Proteobacteria; c_Alphaproteobacteria	0.00412921	0.000921119	0.0284226	0.00623009	2.03793e-09	1.12086e-08
k_Bacteria; p_Bacteroidetes; c_Flavobacteriia	0.000272472	8.25182e-05	0.001625	0.00035059	7.73411e-08	3.40301e-07
k_Bacteria; p_Cyanobacteria; c_Chloroplast	0.000115169	3.81218e-05	0.00527976	0.0034938	2.00966e-06	7.36875e-06
k_Bacteria; p_[Thermi]; c_Deinococci	0.000457865	0.000307622	0.00581548	0.00457772	6.67766e-06	2.09869e-05
k_Bacteria; p_Proteobacteria; c_Betaproteobacteria	0.0116685	0.00229517	0.0302619	0.00720775	1.66046e-05	4.56627e-05
k_Bacteria; p_Proteobacteria; c_Epsilonproteobacteria	0.000252809	6.41066e-05	0.00176786	0.000455432	0.00110751	0.00270725
k_Bacteria; p_Fusobacteria; c_Fusobacteriia	0.00523596	0.00156794	0.00669048	0.00170691	0.00892863	0.019643
k_Bacteria; p_TM7; c_TM7-3	0.000185393	4.4041e-05	0.000761905	0.000200889	0.0106726	0.0213452
k_Bacteria; p_Tenericutes; c_Mollicutes	0.000244382	8.46508e-05	0.00047619	0.000112647	0.0122244	0.0224115
k_Bacteria; p_Spirochaetes; c_Spirochaetes	0.000109551	2.52525e-05	0.000767857	0.000218947	0.0157502	0.0266542
k_Bacteria; p_Firmicutes; c_Erysipelotrichi	0.0173708	0.00528412	0.00979762	0.0038348	0.0260067	0.0408677
k_Bacteria; p_Proteobacteria; c_Gammaproteobacteria	0.330683	0.0302857	0.219351	0.0313465	0.053213	0.0780458
k_Bacteria; p_Firmicutes; c_Clostridia	0.15911	0.0154317	0.145613	0.0309095	0.0626482	0.0854253
k_Bacteria; p_Actinobacteria; c_Coriobacteriia	0.00151404	0.000475547	0.00145238	0.000306392	0.0660105	0.0854253
k_Bacteria; p_Synergistetes; c_Synergistia	0.00221067	0.00184321	0.00527381	0.00489648	0.185708	0.226977
k_Bacteria; p_Proteobacteria; c_Deltaproteobacteria	0.00108989	0.000235884	0.000636905	0.000200392	0.255058	0.29533
k_Bacteria; p_Verrucomicrobia; c_Verrucomicrobiae	0.0151461	0.00417186	0.00108333	0.000318523	0.505432	0.555975
k_Bacteria; p_Lentisphaerae; c_[Lentisphaeria]	0.000345506	0.000257439	5.35714e-05	3.66812e-05	0.719786	0.754062
k_Archaea; p_Euryarchaeota; c_Methanobacteria	0.000615169	0.000432645	3.57143e-05	1.61012e-05	0.828836	0.828836
Order	ICU-enterotype I		ICU-enterotype II		Kruskal-Wallis Test
	Mean	Standard error	Mean	Standard error	P value	q value
k_Bacteria; p_Bacteroidetes; c_Bacteroidia; o_Bacteroidales	0.389775	0.0267206	0.050006	0.0096891	2.23092e-14	9.36985e-13
k_Bacteria; p_Firmicutes; c_Bacilli; o_Lactobacillales	0.0362697	0.00524338	0.332946	0.0461756	3.11552e-13	6.5426e-12
k_Bacteria; p_Actinobacteria; c_Actinobacteria; o_Actinomycetales	0.0115309	0.00537449	0.0618274	0.0158719	5.63001e-11	7.88201e-10
k_Bacteria; p_Firmicutes; c_Bacilli; o_Bacillales	0.00491011	0.00105566	0.0331726	0.00953831	8.23368e-11	8.64536e-10
k_Bacteria; p_Proteobacteria; c_Alphaproteobacteria; o_Sphingomonadales	0.000474719	0.000113211	0.00377976	0.000887723	2.36564e-10	1.98714e-09
k_Bacteria; p_Proteobacteria; c_Alphaproteobacteria; o_Rhizobiales	0.00280056	0.000652427	0.0164345	0.00299408	2.48492e-09	1.73944e-08
k_Bacteria; p_Proteobacteria; c_Gammaproteobacteria; o_Pseudomonadales	0.0162781	0.00405313	0.0869464	0.0178986	5.95429e-09	3.57257e-08
k_Bacteria; p_Proteobacteria; c_Betaproteobacteria; o_Rhodocyclales	0.000519663	0.000136955	0.00364286	0.000748457	1.06693e-08	5.60136e-08
k_Bacteria; p_Proteobacteria; c_Alphaproteobacteria; o_Rhodobacterales	5.89888e-05	1.95807e-05	0.00175	0.000910123	5.33041e-08	2.48753e-07
k_Bacteria; p_Bacteroidetes; c_Flavobacteriia; o_Flavobacteriales	0.000272472	8.25182e-05	0.001625	0.00035059	7.73411e-08	3.11099e-07
k_Bacteria; p_Proteobacteria; c_Alphaproteobacteria; o_Caulobacterales	0.000536517	0.000114089	0.0057619	0.00173486	8.14784e-08	3.11099e-07
k_Bacteria; p_Proteobacteria; c_Gammaproteobacteria; o_Alteromonadales	3.37079e-05	1.60752e-05	0.000285714	7.88139e-05	1.42809e-07	4.9983e-07
k_Bacteria; p_Proteobacteria; c_Gammaproteobacteria; o_Xanthomonadales	0.00144944	0.000388384	0.00419048	0.000678225	3.00784e-07	9.71763e-07
k_Bacteria; p_Cyanobacteria; c_Chloroplast; o_Streptophyta	0.000115169	3.81218e-05	0.00527976	0.0034938	2.00966e-06	6.02898e-06
k_Bacteria; p_[Thermi]; c_Deinococci; o_Thermales	0.000438202	0.000306922	0.00530357	0.00456479	6.0057e-06	1.65351e-05
k_Bacteria; p_Firmicutes; c_Bacilli; o_Gemellales	0.000188202	3.94033e-05	0.000875	0.000181787	6.29908e-06	1.65351e-05
k_Bacteria; p_[Thermi]; c_Deinococci; o_Deinococcales	1.96629e-05	1.21338e-05	0.000511905	0.000397341	9.89385e-06	2.44436e-05
k_Bacteria; p_Proteobacteria; c_Gammaproteobacteria; o_Pasteurellales	0.000516854	0.000119504	0.00249405	0.000565183	1.94378e-05	4.53549e-05
k_Bacteria; p_Proteobacteria; c_Gammaproteobacteria; o_Enterobacteriales	0.307171	0.0297674	0.111851	0.0236718	2.82697e-05	6.24908e-05
k_Bacteria; p_Tenericutes; c_Mollicutes; o_Mycoplasmatales	5.05618e-05	1.65587e-05	0.000321429	7.49011e-05	4.54142e-05	9.53698e-05
k_Bacteria; p_Proteobacteria; c_Alphaproteobacteria; o_Rhodospirillales	0.000101124	3.9894e-05	0.000541667	0.000261761	7.75066e-05	0.000155013
k_Bacteria; p_Proteobacteria; c_Betaproteobacteria; o_Burkholderiales	0.00937921	0.00223778	0.0172321	0.00675206	0.000219658	0.000419346
k_Bacteria; p_Actinobacteria; c_Actinobacteria; o_Bifidobacteriales	0.00622753	0.00192563	0.0543512	0.0233577	0.000306092	0.00055895
k_Bacteria; p_Proteobacteria; c_Epsilonproteobacteria; o_Campylobacterales	0.000252809	6.41066e-05	0.00176786	0.000455432	0.00110751	0.00193815
k_Bacteria; p_Proteobacteria; c_Betaproteobacteria; o_Neisseriales	0.00171629	0.000405867	0.00907738	0.00211969	0.00255268	0.0042885
k_Bacteria; p_Proteobacteria; c_Betaproteobacteria; o_Methylophilales	5.05618e-05	1.39424e-05	0.000291667	0.000112036	0.00348485	0.00562937
k_Bacteria; p_Proteobacteria; c_Gammaproteobacteria; o_Vibrionales	0.0051236	0.00276787	0.0134107	0.00281011	0.00454462	0.00706941
k_Bacteria; p_Proteobacteria; c_Alphaproteobacteria; o_RF32	0.000140449	0.000132014	5.35714e-05	1.81452e-05	0.00785474	0.0117821
k_Bacteria; p_Fusobacteria; c_Fusobacteriia; o_Fusobacteriales	0.00523596	0.00156794	0.00669048	0.00170691	0.00892863	0.0129311
k_Bacteria; p_TM7; c_TM7-3; o_	0.000126404	2.91181e-05	0.0005	0.000125218	0.0112079	0.0156911
k_Bacteria; p_Spirochaetes; c_Spirochaetes; o_Spirochaetales	0.000109551	2.52525e-05	0.000767857	0.000218947	0.0157502	0.021339
k_Bacteria; p_Proteobacteria; c_Deltaproteobacteria; o_Desulfovibrionales	0.00107584	0.000235177	0.00047619	0.000176429	0.0179211	0.0235215
k_Bacteria; p_Tenericutes; c_Mollicutes; o_RF39	0.000168539	8.08708e-05	0	0	0.0244722	0.0311465
k_Bacteria; p_Firmicutes; c_Erysipelotrichi; o_Erysipelotrichales	0.0173708	0.00528412	0.00979762	0.0038348	0.0260067	0.0321259
k_Bacteria; p_TM7; c_TM7-3; o_CW040	5.33708e-05	1.9355e-05	0.000232143	8.3649e-05	0.0625824	0.0734963
k_Bacteria; p_Firmicutes; c_Clostridia; o_Clostridiales	0.159096	0.0154316	0.145607	0.0309098	0.0629968	0.0734963
k_Bacteria; p_Actinobacteria; c_Coriobacteriia; o_Coriobacteriales	0.00151404	0.000475547	0.00145238	0.000306392	0.0660105	0.0749308
k_Bacteria; p_Firmicutes; c_Bacilli; o_Turicibacterales	8.70787e-05	6.60207e-05	0.000190476	0.000134661	0.0986902	0.109079
k_Bacteria; p_Synergistetes; c_Synergistia; o_Synergistales	0.00221067	0.00184321	0.00527381	0.00489648	0.185708	0.199993
k_Bacteria; p_Verrucomicrobia; c_Verrucomicrobiae; o_Verrucomicrobiales	0.0151461	0.00417186	0.00108333	0.000318523	0.505432	0.530703
k_Bacteria; p_Lentisphaerae; c_[Lentisphaeria]; o_Victivallales	0.000345506	0.000257439	5.35714e-05	3.66812e-05	0.719786	0.737342
k_Archaea; p_Euryarchaeota; c_Methanobacteria; o_Methanobacteriales	0.000615169	0.000432645	3.57143e-05	1.61012e-05	0.828836	0.828836
Family	ICU-enterotype I		ICU-enterotype II		Kruskal-Wallis Test
	Mean	Standard error	Mean	Standard error	P value	q value
k_Bacteria; p_Firmicutes; c_Bacilli; o_Lactobacillales; f_Enterococcaceae	0.0191011	0.00396614	0.265667	0.0477496	1.10373e-12	7.04467e-11
k_Bacteria; p_Firmicutes; c_Bacilli; o_Bacillales; f_Planococcaceae	0.000168539	5.15923e-05	0.000744048	0.00011092	1.56548e-12	7.04467e-11
k_Bacteria; p_Bacteroidetes; c_Bacteroidia; o_Bacteroidales; f_Bacteroidaceae	0.189831	0.0182246	0.0238452	0.00727925	6.88402e-12	2.06521e-10
k_Bacteria; p_Firmicutes; c_Bacilli; o_Lactobacillales; f_	0.000160112	4.47098e-05	0.00207738	0.000382687	1.01016e-10	2.27285e-09
k_Bacteria; p_Firmicutes; c_Bacilli; o_Lactobacillales; f_Carnobacteriaceae	0.000134831	3.22228e-05	0.000708333	0.000105358	1.82162e-10	3.06338e-09
k_Bacteria; p_Actinobacteria; c_Actinobacteria; o_Actinomycetales; f_Dietziaceae	0.00055618	0.000137683	0.00394048	0.000838723	2.28855e-10	3.06338e-09
k_Bacteria; p_Proteobacteria; c_Alphaproteobacteria; o_Sphingomonadales; f_Sphingomonadaceae	0.000455056	0.000109886	0.0035	0.000785041	2.38263e-10	3.06338e-09
k_Bacteria; p_Proteobacteria; c_Alphaproteobacteria; o_Rhizobiales; f_Brucellaceae	0.000598315	0.00015888	0.00398214	0.000884002	3.55738e-10	4.00206e-09
k_Bacteria; p_Proteobacteria; c_Betaproteobacteria; o_Burkholderiales; f_Oxalobacteraceae	0.000587079	0.000151131	0.00906548	0.00657633	4.79614e-10	4.79614e-09
k_Bacteria; p_Actinobacteria; c_Actinobacteria; o_Actinomycetales; f_Micrococcaceae	0.000294944	0.000118616	0.00196429	0.000588222	5.65111e-10	5.086e-09
k_Bacteria; p_Proteobacteria; c_Betaproteobacteria; o_Burkholderiales; f_Comamonadaceae	0.000662921	0.000175467	0.00441667	0.000770088	7.62339e-10	6.23732e-09
k_Bacteria; p_Proteobacteria; c_Alphaproteobacteria; o_Rhizobiales; f_Methylobacteriaceae	0.00036236	0.000103486	0.00169048	0.000351475	1.09856e-09	8.23923e-09
k_Bacteria; p_Bacteroidetes; c_Bacteroidia; o_Bacteroidales; f_Rikenellaceae	0.0785758	0.0128689	0.00407143	0.000829212	1.45057e-09	1.00424e-08
k_Bacteria; p_Actinobacteria; c_Actinobacteria; o_Actinomycetales; f_Brevibacteriaceae	0.000786517	0.000197967	0.00560714	0.00118247	2.01661e-09	1.23357e-08
k_Bacteria; p_Firmicutes; c_Bacilli; o_Bacillales; f_Bacillaceae	0.000410112	0.000138348	0.00166071	0.000325862	2.05596e-09	1.23357e-08
k_Bacteria; p_Firmicutes; c_Bacilli; o_Bacillales; f_Staphylococcaceae	0.00424157	0.000997255	0.0303274	0.00948589	2.70916e-09	1.5239e-08
k_Bacteria; p_Actinobacteria; c_Actinobacteria; o_Actinomycetales; f_Corynebacteriaceae	0.00113764	0.00040324	0.00992262	0.00440953	3.44836e-09	1.8256e-08
k_Bacteria; p_Bacteroidetes; c_Bacteroidia; o_Bacteroidales; f_Porphyromonadaceae	0.0992303	0.0140729	0.0120238	0.00299513	5.55508e-09	2.77754e-08
k_Bacteria; p_Actinobacteria; c_Actinobacteria; o_Actinomycetales; f_Microbacteriaceae	0.000179775	5.80294e-05	0.00097619	0.000239896	6.54367e-09	3.09963e-08
k_Bacteria; p_Proteobacteria; c_Betaproteobacteria; o_Rhodocyclales; f_Rhodocyclaceae	0.000519663	0.000136955	0.00364286	0.000748457	1.06693e-08	4.80117e-08
k_Bacteria; p_Bacteroidetes; c_Bacteroidia; o_Bacteroidales; f_[Odoribacteraceae]	0.0102472	0.00218929	0.000785714	0.000192139	1.61146e-08	6.90627e-08
k_Bacteria; p_Proteobacteria; c_Gammaproteobacteria; o_Pseudomonadales; f_Moraxellaceae	0.00860955	0.00126625	0.0672857	0.0148401	1.92299e-08	7.86678e-08
k_Bacteria; p_Proteobacteria; c_Alphaproteobacteria; o_Rhizobiales; f_	0.00149157	0.000341415	0.00894048	0.00174053	2.01416e-08	7.88149e-08
k_Bacteria; p_Actinobacteria; c_Actinobacteria; o_Actinomycetales; f_Propionibacteriaceae	0.000393258	0.000125566	0.00255952	0.000649299	2.60165e-08	9.75618e-08
k_Bacteria; p_Proteobacteria; c_Gammaproteobacteria; o_Pseudomonadales; f_Pseudomonadaceae	0.00766854	0.00371244	0.0196607	0.00607692	4.59188e-08	1.65308e-07
k_Bacteria; p_Bacteroidetes; c_Flavobacteriia; o_Flavobacteriales; f_[Weeksellaceae]	0.000188202	6.81828e-05	0.00113095	0.000310627	5.05365e-08	1.74934e-07
k_Bacteria; p_Proteobacteria; c_Gammaproteobacteria; o_Alteromonadales; f_[Chromatiaceae]	2.80899e-05	1.5697e-05	0.000267857	7.82693e-05	5.88151e-08	1.9605e-07
k_Bacteria; p_Proteobacteria; c_Alphaproteobacteria; o_Rhodobacterales; f_Rhodobacteraceae	5.89888e-05	1.95807e-05	0.00172619	0.0009074	6.18835e-08	1.98911e-07
k_Bacteria; p_Proteobacteria; c_Alphaproteobacteria; o_Caulobacterales; f_Caulobacteraceae	0.000536517	0.000114089	0.0057619	0.00173486	8.14784e-08	2.52864e-07
k_Bacteria; p_Actinobacteria; c_Actinobacteria; o_Actinomycetales; f_Nocardiaceae	0.00688483	0.00372612	0.0335714	0.0110401	2.10202e-07	6.30605e-07
k_Bacteria; p_Actinobacteria; c_Actinobacteria; o_Actinomycetales; f_Actinomycetaceae	0.000794944	0.00064432	0.000446429	9.99186e-05	2.63279e-07	7.42933e-07
k_Bacteria; p_Firmicutes; c_Bacilli; o_Lactobacillales; f_Streptococcaceae	0.00237079	0.000405511	0.0100714	0.00216341	2.64154e-07	7.42933e-07
k_Bacteria; p_Proteobacteria; c_Gammaproteobacteria; o_Xanthomonadales; f_Xanthomonadaceae	0.00144101	0.000386114	0.0041131	0.000675135	2.82491e-07	7.70431e-07
k_Bacteria; p_Firmicutes; c_Bacilli; o_Bacillales; f_	2.52809e-05	1.44291e-05	0.000261905	7.22705e-05	6.5591e-07	1.70804e-06
k_Bacteria; p_Actinobacteria; c_Actinobacteria; o_Actinomycetales; f_Nocardioidaceae	3.93258e-05	1.91173e-05	0.000267857	7.78042e-05	6.6424e-07	1.70804e-06
k_Bacteria; p_Proteobacteria; c_Alphaproteobacteria; o_Rhizobiales; f_Phyllobacteriaceae	8.70787e-05	2.26349e-05	0.000494048	0.000101702	8.05629e-07	2.01407e-06
k_Bacteria; p_Cyanobacteria; c_Chloroplast; o_Streptophyta; f_	0.000115169	3.81218e-05	0.00527976	0.0034938	2.00966e-06	4.88836e-06
k_Bacteria; p_Bacteroidetes; c_Flavobacteriia; o_Flavobacteriales; f_Flavobacteriaceae	8.42697e-05	2.6483e-05	0.000494048	0.000109603	2.11558e-06	5.01059e-06
k_Bacteria; p_Firmicutes; c_Bacilli; o_Gemellales; f_Gemellaceae	0.000179775	3.83165e-05	0.000869048	0.000180984	4.03789e-06	9.3182e-06
k_Bacteria; p_Proteobacteria; c_Alphaproteobacteria; o_Rhizobiales; f_Rhizobiaceae	7.58427e-05	1.71388e-05	0.0005	0.000115571	4.86661e-06	1.09499e-05
k_Bacteria; p_[Thermi]; c_Deinococci; o_Thermales; f_Thermaceae	0.000438202	0.000306922	0.00530357	0.00456479	6.0057e-06	1.31833e-05
k_Bacteria; p_Firmicutes; c_Bacilli; o_Lactobacillales; f_Aerococcaceae	9.55056e-05	4.78578e-05	0.000309524	6.01305e-05	7.99342e-06	1.71288e-05
k_Bacteria; p_Proteobacteria; c_Betaproteobacteria; o_Burkholderiales; f_Burkholderiaceae	0.000339888	7.95246e-05	0.00193452	0.000431843	8.94082e-06	1.87133e-05
k_Bacteria; p_[Thermi]; c_Deinococci; o_Deinococcales; f_Deinococcaceae	1.96629e-05	1.21338e-05	0.0005	0.000397345	1.04805e-05	2.14374e-05
k_Bacteria; p_Proteobacteria; c_Gammaproteobacteria; o_Pasteurellales; f_Pasteurellaceae	0.000516854	0.000119504	0.00249405	0.000565183	1.94378e-05	3.88757e-05
k_Bacteria; p_Proteobacteria; c_Gammaproteobacteria; o_Enterobacteriales; f_Enterobacteriaceae	0.307171	0.0297674	0.111851	0.0236718	2.82697e-05	5.53102e-05
k_Bacteria; p_Tenericutes; c_Mollicutes; o_Mycoplasmatales; f_Mycoplasmataceae	5.05618e-05	1.65587e-05	0.000321429	7.49011e-05	4.54142e-05	8.69633e-05
k_Bacteria; p_Fusobacteria; c_Fusobacteriia; o_Fusobacteriales; f_Leptotrichiaceae	0.00027809	7.22909e-05	0.00157143	0.000378855	5.12039e-05	9.60074e-05
k_Bacteria; p_Actinobacteria; c_Actinobacteria; o_Actinomycetales; f_Intrasporangiaceae	5.33708e-05	3.47065e-05	0.000315476	0.000111106	6.31658e-05	0.000116019
k_Bacteria; p_Proteobacteria; c_Alphaproteobacteria; o_Rhizobiales; f_Bradyrhizobiaceae	0.000101124	3.16387e-05	0.000470238	0.000114054	7.96272e-05	0.000143329
k_Bacteria; p_Actinobacteria; c_Actinobacteria; o_Actinomycetales; f_Geodermatophilaceae	5.33708e-05	2.1317e-05	0.000458333	0.000267521	0.000286042	0.00050478
k_Bacteria; p_Firmicutes; c_Clostridia; o_Clostridiales; f_Ruminococcaceae	0.0587528	0.00808331	0.0404167	0.0153405	0.000297313	0.000514581
k_Bacteria; p_Actinobacteria; c_Actinobacteria; o_Bifidobacteriales; f_Bifidobacteriaceae	0.00622753	0.00192563	0.0543512	0.0233577	0.000306092	0.000519779
k_Bacteria; p_Firmicutes; c_Clostridia; o_Clostridiales; f_[Tissierellaceae]	0.00220506	0.000549813	0.0168988	0.0042431	0.000353379	0.000588964
k_Bacteria; p_Proteobacteria; c_Gammaproteobacteria; o_Vibrionales; f_Vibrionaceae	8.70787e-05	5.37625e-05	0.000190476	5.02675e-05	0.000375615	0.000614642
k_Bacteria; p_Proteobacteria; c_Alphaproteobacteria; o_Rhizobiales; f_Hyphomicrobiaceae	6.74157e-05	2.21585e-05	0.000255952	6.94721e-05	0.000517879	0.000832306
k_Bacteria; p_Actinobacteria; c_Actinobacteria; o_Actinomycetales; f_Dermabacteraceae	9.55056e-05	5.27744e-05	0.000386905	0.000126142	0.000829514	0.00130976
k_Bacteria; p_Firmicutes; c_Bacilli; o_Lactobacillales; f_Lactobacillaceae	0.0142893	0.00339514	0.0540833	0.0114478	0.00137908	0.00213996
k_Bacteria; p_Proteobacteria; c_Alphaproteobacteria; o_Rhodospirillales; f_Rhodospirillaceae	4.77528e-05	2.35931e-05	0.000339286	0.000203023	0.00147118	0.00224417
k_Bacteria; p_Bacteroidetes; c_Bacteroidia; o_Bacteroidales; f_[Barnesiellaceae]	0.00491854	0.00150015	0.000517857	0.000297394	0.00151782	0.00227673
k_Bacteria; p_Proteobacteria; c_Epsilonproteobacteria; o_Campylobacterales; f_Campylobacteraceae	0.00025	6.30403e-05	0.0017619	0.000455954	0.00212984	0.00314239
k_Bacteria; p_Actinobacteria; c_Actinobacteria; o_Actinomycetales; f_	0.000182584	6.56161e-05	0.000744048	0.0002271	0.00229834	0.00333629
k_Bacteria; p_Proteobacteria; c_Betaproteobacteria; o_Neisseriales; f_Neisseriaceae	0.00171629	0.000405867	0.00907738	0.00211969	0.00255268	0.00364668
k_Bacteria; p_Proteobacteria; c_Betaproteobacteria; o_Methylophilales; f_Methylophilaceae	5.05618e-05	1.39424e-05	0.000291667	0.000112036	0.00348485	0.00490056
k_Bacteria; p_Proteobacteria; c_Gammaproteobacteria; o_Vibrionales; f_Pseudoalteromonadaceae	0.00503652	0.00271486	0.0132202	0.00277083	0.004269	0.00591092
k_Bacteria; p_Proteobacteria; c_Alphaproteobacteria; o_RF32; f_	0.000140449	0.000132014	5.35714e-05	1.81452e-05	0.00785474	0.010711
k_Bacteria; p_Firmicutes; c_Clostridia; o_Clostridiales; f_Lachnospiraceae	0.0386854	0.00571212	0.0399405	0.0141921	0.00975531	0.0131042
k_Bacteria; p_Firmicutes; c_Clostridia; o_Clostridiales; f_Christensenellaceae	0.000339888	8.89954e-05	7.14286e-05	3.54227e-05	0.0107155	0.0141822
k_Bacteria; p_TM7; c_TM7-3; o_; f_	0.000126404	2.91181e-05	0.0005	0.000125218	0.0112079	0.0146191
k_Bacteria; p_Spirochaetes; c_Spirochaetes; o_Spirochaetales; f_Spirochaetaceae	0.000109551	2.52525e-05	0.000767857	0.000218947	0.0157502	0.0202503
k_Bacteria; p_Firmicutes; c_Clostridia; o_Clostridiales; f_Veillonellaceae	0.0192107	0.00332242	0.00927976	0.00260044	0.017302	0.0219322
k_Bacteria; p_Proteobacteria; c_Deltaproteobacteria; o_Desulfovibrionales; f_Desulfovibrionaceae	0.00107584	0.000235177	0.00047619	0.000176429	0.0179211	0.0224014
k_Bacteria; p_Tenericutes; c_Mollicutes; o_RF39; f_	0.000168539	8.08708e-05	0	0	0.0244722	0.0301713
k_Bacteria; p_Firmicutes; c_Erysipelotrichi; o_Erysipelotrichales; f_Erysipelotrichaceae	0.0173708	0.00528412	0.00979762	0.0038348	0.0260067	0.0316298
k_Bacteria; p_Fusobacteria; c_Fusobacteriia; o_Fusobacteriales; f_Fusobacteriaceae	0.00495787	0.00155915	0.00511905	0.00146856	0.0293149	0.0351778
k_Bacteria; p_Firmicutes; c_Clostridia; o_Clostridiales; f_	0.0348624	0.00950234	0.0228571	0.00833509	0.0411362	0.0487139
k_Bacteria; p_Actinobacteria; c_Coriobacteriia; o_Coriobacteriales; f_Coriobacteriaceae	0.00151404	0.000475547	0.00145238	0.000306392	0.0660105	0.0771551
k_Bacteria; p_Proteobacteria; c_Betaproteobacteria; o_Burkholderiales; f_Alcaligenaceae	0.00778652	0.00221053	0.00180952	0.000399151	0.0845925	0.0976067
k_Bacteria; p_Firmicutes; c_Bacilli; o_Turicibacterales; f_Turicibacteraceae	8.70787e-05	6.60207e-05	0.000190476	0.000134661	0.0986902	0.112432
k_Bacteria; p_Synergistetes; c_Synergistia; o_Synergistales; f_Dethiosulfovibrionaceae	0.00214607	0.00184358	0.00522024	0.00489773	0.175365	0.197285
k_Bacteria; p_Bacteroidetes; c_Bacteroidia; o_Bacteroidales; f_S24-7	0.000247191	0.000208067	0.000154762	6.97142e-05	0.179421	0.199357
k_Bacteria; p_Bacteroidetes; c_Bacteroidia; o_Bacteroidales; f_Prevotellaceae	0.00627528	0.00199556	0.00825595	0.00214432	0.312909	0.343437
k_Bacteria; p_Firmicutes; c_Clostridia; o_Clostridiales; f_Clostridiaceae	0.00340449	0.000662035	0.00817262	0.00423585	0.425675	0.45956
k_Bacteria; p_Firmicutes; c_Clostridia; o_Clostridiales; f_[Mogibacteriaceae]	0.000151685	3.54225e-05	0.000238095	6.81345e-05	0.428923	0.45956
k_Bacteria; p_Verrucomicrobia; c_Verrucomicrobiae; o_Verrucomicrobiales; f_Verrucomicrobiaceae	0.0151461	0.00417186	0.00108333	0.000318523	0.505432	0.535163
k_Bacteria; p_Bacteroidetes; c_Bacteroidia; o_Bacteroidales; f_[Paraprevotellaceae]	0.000426966	0.000129095	0.000261905	7.17665e-05	0.533244	0.558046
k_Bacteria; p_Lentisphaerae; c_[Lentisphaeria]; o_Victivallales; f_Victivallaceae	0.000345506	0.000257439	5.35714e-05	3.66812e-05	0.719786	0.744606
k_Bacteria; p_Firmicutes; c_Clostridia; o_Clostridiales; f_Peptostreptococcaceae	0.00137079	0.000440325	0.00750595	0.00606879	0.825027	0.831307
k_Archaea; p_Euryarchaeota; c_Methanobacteria; o_Methanobacteriales; f_Methanobacteriaceae	0.000615169	0.000432645	3.57143e-05	1.61012e-05	0.828836	0.831307
k_Bacteria; p_Firmicutes; c_Clostridia; o_Clostridiales; f_Eubacteriaceae	8.14607e-05	2.70293e-05	0.000154762	0.00011896	0.831307	0.831307
Genus	ICU-enterotype I		ICU-enterotype II		Kruskal-Wallis Test
	Mean	Standard error	Mean	Standard error	P value	q value
k_Bacteria; p_Firmicutes; c_Bacilli; o_Lactobacillales; f_Enterococcaceae; g_Enterococcus	0.011382	0.00259978	0.127393	0.0227701	7.51562e-13	1.21001e-10
k_Bacteria; p_Bacteroidetes; c_Bacteroidia; o_Bacteroidales; f_Bacteroidaceae; g_Bacteroides	0.189831	0.0182246	0.0238214	0.00728017	6.65034e-12	5.35352e-10
k_Bacteria; p_Firmicutes; c_Bacilli; o_Bacillales; f_Planococcaceae; g_	0.000132022	4.46817e-05	0.000529762	9.41842e-05	1.35087e-11	5.96013e-10
k_Bacteria; p_Bacteroidetes; c_Bacteroidia; o_Bacteroidales; f_Porphyromonadaceae; g_Parabacteroides	0.0954944	0.0141534	0.00528571	0.0013533	1.48078e-11	5.96013e-10
k_Bacteria; p_Firmicutes; c_Bacilli; o_Lactobacillales; f_Enterococcaceae; g_Vagococcus	0.0075618	0.00194391	0.136262	0.0293486	2.14396e-11	6.90356e-10
k_Bacteria; p_Proteobacteria; c_Betaproteobacteria; o_Burkholderiales; f_Comamonadaceae; g_	0.000480337	0.000137479	0.00342857	0.000608107	9.09494e-11	2.32336e-09
k_Bacteria; p_Firmicutes; c_Bacilli; o_Lactobacillales; f_; g_	0.000160112	4.47098e-05	0.00207738	0.000382687	1.01016e-10	2.32336e-09
k_Bacteria; p_Actinobacteria; c_Actinobacteria; o_Actinomycetales; f_Dietziaceae; g_Dietzia	0.00055618	0.000137683	0.00394048	0.000838723	2.28855e-10	4.60571e-09
k_Bacteria; p_Proteobacteria; c_Alphaproteobacteria; o_Rhizobiales; f_Brucellaceae; g_Ochrobactrum	0.000567416	0.000155947	0.00372024	0.000838134	2.61651e-10	4.68064e-09
k_Bacteria; p_Firmicutes; c_Bacilli; o_Lactobacillales; f_Carnobacteriaceae; g_Granulicatella	0.000126404	3.14881e-05	0.000696429	0.000106597	3.24519e-10	5.22476e-09
k_Bacteria; p_Proteobacteria; c_Alphaproteobacteria; o_Caulobacterales; f_Caulobacteraceae; g_Asticcacaulis	3.08989e-05	1.04332e-05	0.00039881	0.000155021	7.91451e-10	1.1584e-08
k_Bacteria; p_Proteobacteria; c_Alphaproteobacteria; o_Rhizobiales; f_Methylobacteriaceae; g_Methylobacterium	0.000154494	5.06132e-05	0.000922619	0.000224366	9.42814e-10	1.26494e-08
k_Bacteria; p_Proteobacteria; c_Alphaproteobacteria; o_Sphingomonadales; f_Sphingomonadaceae; g_Sphingomonas	0.00027809	6.90154e-05	0.00232143	0.0005386	1.37307e-09	1.7005e-08
k_Bacteria; p_Firmicutes; c_Bacilli; o_Lactobacillales; f_Enterococcaceae; g_	0.000157303	4.64835e-05	0.00199405	0.00038069	1.74242e-09	1.98728e-08
k_Bacteria; p_Firmicutes; c_Bacilli; o_Bacillales; f_Staphylococcaceae; g_Staphylococcus	0.00394663	0.000962347	0.0285774	0.0093803	1.85151e-09	1.98728e-08
k_Bacteria; p_Actinobacteria; c_Actinobacteria; o_Actinomycetales; f_Brevibacteriaceae; g_Brevibacterium	0.000786517	0.000197967	0.00560714	0.00118247	2.01661e-09	2.02921e-08
k_Bacteria; p_Bacteroidetes; c_Bacteroidia; o_Bacteroidales; f_Rikenellaceae; g_	0.0782584	0.0128697	0.00401786	0.000821212	2.86757e-09	2.71576e-08
k_Bacteria; p_Actinobacteria; c_Actinobacteria; o_Actinomycetales; f_Corynebacteriaceae; g_Corynebacterium	0.00113764	0.00040324	0.00992262	0.00440953	3.44836e-09	3.08437e-08
k_Bacteria; p_Proteobacteria; c_Betaproteobacteria; o_Burkholderiales; f_Oxalobacteraceae; g_Cupriavidus	0.000154494	4.19963e-05	0.000970238	0.000181578	1.16225e-08	9.84858e-08
k_Bacteria; p_Firmicutes; c_Bacilli; o_Bacillales; f_Bacillaceae; g_Bacillus	0.000367978	0.000134656	0.00140476	0.000307659	1.54151e-08	1.24091e-07
k_Bacteria; p_Proteobacteria; c_Alphaproteobacteria; o_Rhizobiales; f_; g_	0.00149157	0.000341415	0.00894048	0.00174053	2.01416e-08	1.54088e-07
k_Bacteria; p_Actinobacteria; c_Actinobacteria; o_Actinomycetales; f_Propionibacteriaceae; g_Propionibacterium	0.00038764	0.000125383	0.00252976	0.000647025	2.18431e-08	1.54088e-07
k_Bacteria; p_Proteobacteria; c_Betaproteobacteria; o_Rhodocyclales; f_Rhodocyclaceae; g_Dechloromonas	0.000412921	0.000106383	0.00311905	0.000658095	2.20126e-08	1.54088e-07
k_Bacteria; p_Proteobacteria; c_Betaproteobacteria; o_Burkholderiales; f_Oxalobacteraceae; g_	0.000424157	0.000130093	0.00802976	0.00655265	2.81624e-08	1.88923e-07
k_Bacteria; p_Proteobacteria; c_Gammaproteobacteria; o_Pseudomonadales; f_Moraxellaceae; g_Acinetobacter	0.00810674	0.00122375	0.0635536	0.0144476	3.10282e-08	1.99821e-07
k_Bacteria; p_Proteobacteria; c_Gammaproteobacteria; o_Pseudomonadales; f_Pseudomonadaceae; g_Pseudomonas	0.00757022	0.00365937	0.0195536	0.00601529	5.12834e-08	3.17562e-07
k_Bacteria; p_Proteobacteria; c_Gammaproteobacteria; o_Alteromonadales; f_[Chromatiaceae]; g_Rheinheimera	2.80899e-05	1.5697e-05	0.000267857	7.82693e-05	5.88151e-08	3.50712e-07
k_Bacteria; p_Actinobacteria; c_Actinobacteria; o_Actinomycetales; f_Actinomycetaceae; g_Actinomyces	0.000775281	0.000644165	0.000392857	8.94163e-05	7.79741e-08	4.48351e-07
k_Bacteria; p_Actinobacteria; c_Actinobacteria; o_Actinomycetales; f_Microbacteriaceae; g_	2.80899e-05	1.35113e-05	0.000255952	6.84192e-05	1.78323e-07	9.89998e-07
k_Bacteria; p_Proteobacteria; c_Gammaproteobacteria; o_Pseudomonadales; f_Moraxellaceae; g_Enhydrobacter	0.000466292	0.000123858	0.00350595	0.00153112	2.15448e-07	1.15624e-06
k_Bacteria; p_Bacteroidetes; c_Bacteroidia; o_Bacteroidales; f_[Odoribacteraceae]; g_Odoribacter	0.00282584	0.00070173	0.000184524	4.9723e-05	3.61953e-07	1.87982e-06
k_Bacteria; p_Proteobacteria; c_Alphaproteobacteria; o_Sphingomonadales; f_Sphingomonadaceae; g_Sphingobium	8.98876e-05	2.99619e-05	0.00039881	9.2574e-05	4.84286e-07	2.43657e-06
k_Bacteria; p_Actinobacteria; c_Actinobacteria; o_Actinomycetales; f_Micrococcaceae; g_Micrococcus	5.61798e-05	2.58144e-05	0.000470238	0.000135036	5.70901e-07	2.7853e-06
k_Bacteria; p_Proteobacteria; c_Alphaproteobacteria; o_Caulobacterales; f_Caulobacteraceae; g_	0.000280899	7.60965e-05	0.0028869	0.000832529	6.36133e-07	3.01228e-06
k_Bacteria; p_Firmicutes; c_Bacilli; o_Bacillales; f_; g_	2.52809e-05	1.44291e-05	0.000261905	7.22705e-05	6.5591e-07	3.01718e-06
k_Bacteria; p_Firmicutes; c_Bacilli; o_Lactobacillales; f_Streptococcaceae; g_Streptococcus	0.00236517	0.000405687	0.00993452	0.00215937	7.52806e-07	3.29171e-06
k_Bacteria; p_Proteobacteria; c_Alphaproteobacteria; o_Sphingomonadales; f_Sphingomonadaceae; g_	5.05618e-05	1.74961e-05	0.000428571	0.000143401	7.5648e-07	3.29171e-06
k_Bacteria; p_Actinobacteria; c_Actinobacteria; o_Actinomycetales; f_Nocardiaceae; g_Rhodococcus	0.00679494	0.00371239	0.0331667	0.0109949	1.19874e-06	5.07885e-06
k_Bacteria; p_Proteobacteria; c_Gammaproteobacteria; o_Xanthomonadales; f_Xanthomonadaceae; g_	0.00127809	0.000355634	0.00349405	0.000630506	1.27498e-06	5.2634e-06
k_Bacteria; p_Proteobacteria; c_Alphaproteobacteria; o_Caulobacterales; f_Caulobacteraceae; g_Brevundimonas	0.000162921	3.48509e-05	0.00174405	0.00073299	1.46174e-06	5.8835e-06
k_Bacteria; p_Proteobacteria; c_Alphaproteobacteria; o_Rhodobacterales; f_Rhodobacteraceae; g_	1.68539e-05	8.7506e-06	0.000952381	0.000639466	1.8882e-06	7.41466e-06
k_Bacteria; p_Cyanobacteria; c_Chloroplast; o_Streptophyta; f_; g_	0.000115169	3.81218e-05	0.00527976	0.0034938	2.00966e-06	7.70369e-06
k_Bacteria; p_Bacteroidetes; c_Flavobacteriia; o_Flavobacteriales; f_[Weeksellaceae]; g_	3.37079e-05	1.27534e-05	0.000386905	0.000112128	2.37287e-06	8.88448e-06
k_Bacteria; p_Proteobacteria; c_Betaproteobacteria; o_Rhodocyclales; f_Rhodocyclaceae; g_Methyloversatilis	4.77528e-05	1.7811e-05	0.000339286	8.5549e-05	2.61894e-06	9.58295e-06
k_Bacteria; p_Firmicutes; c_Clostridia; o_Clostridiales; f_Ruminococcaceae; g_Oscillospira	0.00619382	0.00090364	0.00155357	0.000620119	3.93973e-06	1.40955e-05
k_Bacteria; p_Actinobacteria; c_Actinobacteria; o_Actinomycetales; f_Micrococcaceae; g_Rothia	6.46067e-05	1.52273e-05	0.000375	7.09003e-05	6.26643e-06	2.19325e-05
k_Bacteria; p_Tenericutes; c_Mollicutes; o_Mycoplasmatales; f_Mycoplasmataceae; g_Mycoplasma	3.37079e-05	1.39489e-05	0.00027381	6.58906e-05	7.10548e-06	2.43401e-05
k_Bacteria; p_Proteobacteria; c_Alphaproteobacteria; o_Rhizobiales; f_Methylobacteriaceae; g_	0.000207865	5.52463e-05	0.000767857	0.000152979	8.61197e-06	2.8886e-05
k_Bacteria; p_Actinobacteria; c_Actinobacteria; o_Actinomycetales; f_Intrasporangiaceae; g_	3.93258e-05	2.64695e-05	0.000297619	0.000103733	9.06066e-06	2.97707e-05
k_Bacteria; p_Proteobacteria; c_Gammaproteobacteria; o_Enterobacteriales; f_Enterobacteriaceae; g_	0.250874	0.0256687	0.0815893	0.0164999	9.48637e-06	3.05461e-05
k_Bacteria; p_[Thermi]; c_Deinococci; o_Deinococcales; f_Deinococcaceae; g_Deinococcus	1.96629e-05	1.21338e-05	0.0005	0.000397345	1.04805e-05	3.29403e-05
k_Bacteria; p_Bacteroidetes; c_Flavobacteriia; o_Flavobacteriales; f_Flavobacteriaceae; g_Capnocytophaga	6.46067e-05	2.20734e-05	0.000363095	8.82146e-05	1.06391e-05	3.29403e-05
k_Bacteria; p_Proteobacteria; c_Alphaproteobacteria; o_Caulobacterales; f_Caulobacteraceae; g_Caulobacter	2.80899e-05	9.31636e-06	0.000535714	0.00023013	1.22277e-05	3.71446e-05
k_Bacteria; p_Firmicutes; c_Bacilli; o_Gemellales; f_Gemellaceae; g_Gemella	0.000168539	3.65659e-05	0.000803571	0.000174719	1.40743e-05	4.19621e-05
k_Bacteria; p_[Thermi]; c_Deinococci; o_Thermales; f_Thermaceae; g_Meiothermus	0.000382022	0.000267251	0.00436905	0.00369715	1.45203e-05	4.25049e-05
k_Bacteria; p_Bacteroidetes; c_Flavobacteriia; o_Flavobacteriales; f_[Weeksellaceae]; g_Chryseobacterium	0.000146067	6.16074e-05	0.000410714	0.000116765	2.02823e-05	5.83117e-05
k_Bacteria; p_Fusobacteria; c_Fusobacteriia; o_Fusobacteriales; f_Leptotrichiaceae; g_Leptotrichia	0.000202247	5.37291e-05	0.00119048	0.000277758	2.09646e-05	5.92159e-05
k_Bacteria; p_Proteobacteria; c_Gammaproteobacteria; o_Xanthomonadales; f_Xanthomonadaceae; g_Stenotrophomonas	0.000106742	4.4824e-05	0.000452381	0.000122652	2.40207e-05	6.66781e-05
k_Bacteria; p_Proteobacteria; c_Betaproteobacteria; o_Burkholderiales; f_Comamonadaceae; g_Tepidimonas	6.74157e-05	1.98806e-05	0.000375	0.000108525	4.45328e-05	0.000121522
k_Bacteria; p_Actinobacteria; c_Actinobacteria; o_Actinomycetales; f_Microbacteriaceae; g_Microbacterium	5.33708e-05	1.46634e-05	0.000255952	6.17261e-05	6.66382e-05	0.000178813
k_Bacteria; p_Proteobacteria; c_Gammaproteobacteria; o_Pasteurellales; f_Pasteurellaceae; g_Haemophilus	0.000455056	0.000103452	0.00222024	0.000527427	8.04089e-05	0.000212227
k_Bacteria; p_Proteobacteria; c_Alphaproteobacteria; o_Rhizobiales; f_Rhizobiaceae; g_Agrobacterium	5.33708e-05	1.46634e-05	0.000303571	8.19583e-05	9.1455e-05	0.000237488
k_Bacteria; p_Bacteroidetes; c_Bacteroidia; o_Bacteroidales; f_[Odoribacteraceae]; g_Butyricimonas	0.00742135	0.00205702	0.00060119	0.000160316	0.000100519	0.000256883
k_Bacteria; p_Firmicutes; c_Clostridia; o_Clostridiales; f_[Tissierellaceae]; g_Anaerococcus	0.000550562	0.00014647	0.00441667	0.00112443	0.00010588	0.000266354
k_Bacteria; p_Proteobacteria; c_Alphaproteobacteria; o_Rhizobiales; f_Bradyrhizobiaceae; g_Bradyrhizobium	7.58427e-05	2.8643e-05	0.00035119	9.52789e-05	0.000211551	0.000523996
k_Bacteria; p_Proteobacteria; c_Alphaproteobacteria; o_Rhodobacterales; f_Rhodobacteraceae; g_Paracoccus	2.24719e-05	1.10428e-05	0.000315476	0.000208358	0.000265683	0.000648106
k_Bacteria; p_Actinobacteria; c_Actinobacteria; o_Actinomycetales; f_Micrococcaceae; g_	0.000157303	8.03368e-05	0.000904762	0.000427016	0.000303804	0.000730037
k_Bacteria; p_Proteobacteria; c_Epsilonproteobacteria; o_Campylobacterales; f_Campylobacteraceae; g_Campylobacter	0.000213483	6.14442e-05	0.00135714	0.000364486	0.000339446	0.000803687
k_Bacteria; p_Proteobacteria; c_Gammaproteobacteria; o_Vibrionales; f_Vibrionaceae; g_Vibrio	8.70787e-05	5.37625e-05	0.000190476	5.02675e-05	0.000375615	0.000876434
k_Bacteria; p_Proteobacteria; c_Betaproteobacteria; o_Burkholderiales; f_Burkholderiaceae; g_Lautropia	0.000297753	7.75565e-05	0.00175	0.000432845	0.00048464	0.00111467
k_Bacteria; p_Fusobacteria; c_Fusobacteriia; o_Fusobacteriales; f_Leptotrichiaceae; g_	7.02247e-05	2.61937e-05	0.000345238	0.000103633	0.000493987	0.00112017
k_Bacteria; p_Bacteroidetes; c_Flavobacteriia; o_Flavobacteriales; f_[Weeksellaceae]; g_Cloacibacterium	2.80899e-06	2.80899e-06	0.000315476	0.000267405	0.000520061	0.00116291
k_Bacteria; p_Firmicutes; c_Clostridia; o_Clostridiales; f_Ruminococcaceae; g_	0.0237921	0.00437939	0.00969643	0.00351553	0.000713873	0.00156297
k_Bacteria; p_Firmicutes; c_Clostridia; o_Clostridiales; f_[Tissierellaceae]; g_Peptoniphilus	0.000626404	0.000167559	0.00459524	0.00117409	0.000718385	0.00156297
k_Bacteria; p_Actinobacteria; c_Actinobacteria; o_Actinomycetales; f_Dermabacteraceae; g_Brachybacterium	9.55056e-05	5.27744e-05	0.000386905	0.000126142	0.000829514	0.00178069
k_Bacteria; p_Bacteroidetes; c_Bacteroidia; o_Bacteroidales; f_Rikenellaceae; g_Alistipes	0.000317416	6.40156e-05	5.35714e-05	2.63096e-05	0.000941398	0.00199428
k_Bacteria; p_Bacteroidetes; c_Bacteroidia; o_Bacteroidales; f_Porphyromonadaceae; g_Porphyromonas	0.000587079	0.000127472	0.00390476	0.000972508	0.00101416	0.00212052
k_Bacteria; p_Proteobacteria; c_Betaproteobacteria; o_Neisseriales; f_Neisseriaceae; g_Neisseria	0.00106461	0.000253189	0.00598214	0.00143428	0.00118404	0.00244398
k_Bacteria; p_Firmicutes; c_Clostridia; o_Clostridiales; f_Peptostreptococcaceae; g_Peptostreptococcus	6.46067e-05	1.46939e-05	0.000517857	0.000277442	0.00128638	0.00262161
k_Bacteria; p_Bacteroidetes; c_Bacteroidia; o_Bacteroidales; f_[Barnesiellaceae]; g_	0.00491854	0.00150015	0.000517857	0.000297394	0.00151782	0.00305461
k_Bacteria; p_Firmicutes; c_Clostridia; o_Clostridiales; f_Ruminococcaceae; g_Ruminococcus	0.0114803	0.00272952	0.00917857	0.00677074	0.00189963	0.00377581
k_Bacteria; p_Firmicutes; c_Bacilli; o_Lactobacillales; f_Lactobacillaceae; g_Lactobacillus	0.0142669	0.00339615	0.0537738	0.0114789	0.00199247	0.00391204
k_Bacteria; p_Firmicutes; c_Clostridia; o_Clostridiales; f_Veillonellaceae; g_Phascolarctobacterium	0.0073118	0.00108462	0.0025119	0.00111318	0.00205876	0.00399349
k_Bacteria; p_Actinobacteria; c_Actinobacteria; o_Actinomycetales; f_; g_	0.000182584	6.56161e-05	0.000744048	0.0002271	0.00229834	0.00440514
k_Bacteria; p_Firmicutes; c_Bacilli; o_Bacillales; f_Staphylococcaceae; g_Macrococcus	0.000294944	6.80986e-05	0.00171429	0.000418744	0.0024749	0.00468775
k_Bacteria; p_Firmicutes; c_Clostridia; o_Clostridiales; f_[Tissierellaceae]; g_WAL_1855D	0.000120787	2.77107e-05	0.00106548	0.000277921	0.00322971	0.00604631
k_Bacteria; p_Proteobacteria; c_Betaproteobacteria; o_Methylophilales; f_Methylophilaceae; g_	5.05618e-05	1.39424e-05	0.000291667	0.000112036	0.00348485	0.00644897
k_Bacteria; p_Actinobacteria; c_Actinobacteria; o_Actinomycetales; f_Nocardiaceae; g_Nocardia	8.98876e-05	4.01985e-05	0.000404762	0.00013604	0.00353562	0.00646857
k_Bacteria; p_Proteobacteria; c_Betaproteobacteria; o_Neisseriales; f_Neisseriaceae; g_	0.000609551	0.000156366	0.0030119	0.000678554	0.00359609	0.00650528
k_Bacteria; p_Firmicutes; c_Clostridia; o_Clostridiales; f_[Tissierellaceae]; g_1-68	8.42697e-05	3.09308e-05	0.00107143	0.000315157	0.00372618	0.00666572
k_Bacteria; p_Proteobacteria; c_Gammaproteobacteria; o_Vibrionales; f_Pseudoalteromonadaceae; g_	0.00503652	0.00271486	0.0132083	0.00276942	0.004269	0.00755285
k_Bacteria; p_Firmicutes; c_Clostridia; o_Clostridiales; f_Lachnospiraceae; g_Anaerostipes	0.00022191	6.77315e-05	5.95238e-06	5.95238e-06	0.00443621	0.00776337
k_Bacteria; p_Proteobacteria; c_Alphaproteobacteria; o_RF32; f_; g_	0.000140449	0.000132014	5.35714e-05	1.81452e-05	0.00785474	0.013598
k_Bacteria; p_Proteobacteria; c_Deltaproteobacteria; o_Desulfovibrionales; f_Desulfovibrionaceae; g_Desulfovibrio	0.000449438	0.000188495	2.97619e-05	1.52467e-05	0.00863399	0.014788
k_Bacteria; p_Bacteroidetes; c_Bacteroidia; o_Bacteroidales; f_[Paraprevotellaceae]; g_[Prevotella]	0.000269663	0.000113856	0.000255952	7.20369e-05	0.00901328	0.0152751
k_Bacteria; p_TM7; c_TM7-3; o_; f_; g_	0.000126404	2.91181e-05	0.0005	0.000125218	0.0112079	0.0187966
k_Bacteria; p_Firmicutes; c_Bacilli; o_Lactobacillales; f_Lactobacillaceae; g_Pediococcus	2.24719e-05	9.48802e-06	0.000297619	0.000146889	0.0114146	0.0189459
k_Bacteria; p_Bacteroidetes; c_Bacteroidia; o_Bacteroidales; f_[Paraprevotellaceae]; g_Paraprevotella	0.000154494	6.79747e-05	5.95238e-06	5.95238e-06	0.0125268	0.0205797
k_Bacteria; p_Firmicutes; c_Clostridia; o_Clostridiales; f_Lachnospiraceae; g_[Ruminococcus]	0.00677809	0.00112541	0.00689881	0.00481751	0.0127448	0.0207264
k_Bacteria; p_Actinobacteria; c_Actinobacteria; o_Actinomycetales; f_Microbacteriaceae; g_Leucobacter	5.89888e-05	3.55135e-05	0.000303571	0.000131035	0.0147567	0.0237582
k_Bacteria; p_Proteobacteria; c_Gammaproteobacteria; o_Enterobacteriales; f_Enterobacteriaceae; g_Pantoea	0.000432584	0.000115908	0.000261905	0.000137895	0.0154842	0.024672
k_Bacteria; p_Spirochaetes; c_Spirochaetes; o_Spirochaetales; f_Spirochaetaceae; g_Treponema	0.000109551	2.52525e-05	0.000767857	0.000218947	0.0157502	0.024672
k_Bacteria; p_Actinobacteria; c_Actinobacteria; o_Bifidobacteriales; f_Bifidobacteriaceae; g_Bifidobacterium	0.00576966	0.00192907	0.051244	0.0234936	0.015784	0.024672
k_Bacteria; p_Actinobacteria; c_Actinobacteria; o_Bifidobacteriales; f_Bifidobacteriaceae; g_Gardnerella	0.000452247	0.000101294	0.00310119	0.000830471	0.0160892	0.0249073
k_Bacteria; p_Firmicutes; c_Clostridia; o_Clostridiales; f_[Tissierellaceae]; g_Finegoldia	0.000786517	0.000191784	0.00540476	0.00137325	0.0172493	0.0264298
k_Bacteria; p_Fusobacteria; c_Fusobacteriia; o_Fusobacteriales; f_Fusobacteriaceae; g_Fusobacterium	0.0034073	0.00127983	0.00235714	0.000534464	0.017401	0.0264298
k_Bacteria; p_Firmicutes; c_Erysipelotrichi; o_Erysipelotrichales; f_Erysipelotrichaceae; g_[Eubacterium]	0.00414045	0.000852578	0.00295833	0.00120252	0.0177752	0.0267458
k_Bacteria; p_Firmicutes; c_Erysipelotrichi; o_Erysipelotrichales; f_Erysipelotrichaceae; g_Coprobacillus	0.00286236	0.0010704	0.00439881	0.00262699	0.0201071	0.0298023
k_Bacteria; p_Actinobacteria; c_Coriobacteriia; o_Coriobacteriales; f_Coriobacteriaceae; g_Atopobium	8.42697e-05	4.6236e-05	0.000261905	8.60275e-05	0.0201767	0.0298023
k_Bacteria; p_Firmicutes; c_Clostridia; o_Clostridiales; f_Christensenellaceae; g_	0.000280899	7.69308e-05	5.35714e-05	2.76548e-05	0.0217212	0.0317919
k_Bacteria; p_Tenericutes; c_Mollicutes; o_RF39; f_; g_	0.000168539	8.08708e-05	0	0	0.0244722	0.0354958
k_Bacteria; p_Firmicutes; c_Clostridia; o_Clostridiales; f_; g_	0.0348624	0.00950234	0.0228571	0.00833509	0.0411362	0.0591332
k_Bacteria; p_Firmicutes; c_Clostridia; o_Clostridiales; f_Lachnospiraceae; g_	0.0193118	0.00309385	0.0263929	0.00928069	0.0416221	0.0593022
k_Bacteria; p_Fusobacteria; c_Fusobacteriia; o_Fusobacteriales; f_Fusobacteriaceae; g_	0.00154775	0.000828982	0.00275595	0.00113413	0.0427604	0.0603896
k_Bacteria; p_Firmicutes; c_Clostridia; o_Clostridiales; f_Clostridiaceae; g_Clostridium	0.000685393	0.000185952	0.000940476	0.000333349	0.0628531	0.0879944
k_Bacteria; p_Proteobacteria; c_Betaproteobacteria; o_Burkholderiales; f_Alcaligenaceae; g_Sutterella	0.00773596	0.00221208	0.00167857	0.000392686	0.0795548	0.110417
k_Bacteria; p_Firmicutes; c_Clostridia; o_Clostridiales; f_Veillonellaceae; g_Megasphaera	0.00129775	0.00065931	0.000672619	0.000184805	0.0849141	0.116848
k_Bacteria; p_Firmicutes; c_Bacilli; o_Turicibacterales; f_Turicibacteraceae; g_Turicibacter	8.70787e-05	6.60207e-05	0.000190476	0.000134661	0.0986902	0.134654
k_Bacteria; p_Proteobacteria; c_Gammaproteobacteria; o_Enterobacteriales; f_Enterobacteriaceae; g_Trabulsiella	0.000634831	0.000270692	0.000125	3.73812e-05	0.110103	0.148963
k_Bacteria; p_Proteobacteria; c_Gammaproteobacteria; o_Enterobacteriales; f_Enterobacteriaceae; g_Enterobacter	0.000839888	0.000151876	0.000416667	0.000134623	0.113985	0.15293
k_Bacteria; p_Proteobacteria; c_Deltaproteobacteria; o_Desulfovibrionales; f_Desulfovibrionaceae; g_Bilophila	0.000617978	0.00012596	0.000434524	0.000175035	0.131821	0.175398
k_Bacteria; p_Firmicutes; c_Clostridia; o_Clostridiales; f_Ruminococcaceae; g_Anaerotruncus	0.000123596	3.12337e-05	0.00010119	6.76572e-05	0.154016	0.203251
k_Bacteria; p_Actinobacteria; c_Coriobacteriia; o_Coriobacteriales; f_Coriobacteriaceae; g_	0.000339888	0.000130879	0.000190476	4.41147e-05	0.170861	0.222063
k_Bacteria; p_Firmicutes; c_Clostridia; o_Clostridiales; f_Veillonellaceae; g_Veillonella	0.00700843	0.00301795	0.00274405	0.000688248	0.17103	0.222063
k_Bacteria; p_Firmicutes; c_Clostridia; o_Clostridiales; f_Veillonellaceae; g_Megamonas	0.000870787	0.000531174	0.00200595	0.00145014	0.176746	0.227649
k_Bacteria; p_Bacteroidetes; c_Bacteroidia; o_Bacteroidales; f_S24-7; g_	0.000247191	0.000208067	0.000154762	6.97142e-05	0.179421	0.22926
k_Bacteria; p_Actinobacteria; c_Actinobacteria; o_Actinomycetales; f_Geodermatophilaceae; g_Geodermatophilus	1.96629e-05	9.13167e-06	0.000291667	0.000267521	0.213888	0.27115
k_Bacteria; p_Firmicutes; c_Clostridia; o_Clostridiales; f_Veillonellaceae; g_Dialister	0.00263202	0.00102471	0.00117262	0.000289615	0.225706	0.283896
k_Bacteria; p_Firmicutes; c_Clostridia; o_Clostridiales; f_Ruminococcaceae; g_Faecalibacterium	0.0170618	0.00312285	0.0197262	0.01002	0.231842	0.289353
k_Bacteria; p_Proteobacteria; c_Gammaproteobacteria; o_Enterobacteriales; f_Enterobacteriaceae; g_Proteus	0.00625281	0.00342867	0.00255952	0.00173805	0.239861	0.297059
k_Bacteria; p_Firmicutes; c_Clostridia; o_Clostridiales; f_Clostridiaceae; g_	0.000632022	0.000127846	0.00140476	0.000522293	0.257595	0.316547
k_Bacteria; p_Actinobacteria; c_Coriobacteriia; o_Coriobacteriales; f_Coriobacteriaceae; g_Collinsella	0.000640449	0.0003884	0.000642857	0.00026904	0.259529	0.316547
k_Bacteria; p_Proteobacteria; c_Gammaproteobacteria; o_Enterobacteriales; f_Enterobacteriaceae; g_Cronobacter	0.000320225	0.000100194	0.00481548	0.00395385	0.264751	0.320487
k_Bacteria; p_Firmicutes; c_Clostridia; o_Clostridiales; f_Peptostreptococcaceae; g_	0.00104775	0.000360148	0.00564286	0.00498394	0.300005	0.360453
k_Bacteria; p_Proteobacteria; c_Gammaproteobacteria; o_Pseudomonadales; f_Pseudomonadaceae; g_	9.83146e-05	5.4282e-05	0.000107143	6.6621e-05	0.312101	0.369548
k_Bacteria; p_Bacteroidetes; c_Bacteroidia; o_Bacteroidales; f_Prevotellaceae; g_Prevotella	0.00627528	0.00199556	0.00825595	0.00214432	0.312909	0.369548
k_Bacteria; p_Firmicutes; c_Clostridia; o_Clostridiales; f_Lachnospiraceae; g_Lachnospira	0.00651404	0.00316003	0.00407143	0.00229596	0.31446	0.369548
k_Bacteria; p_Firmicutes; c_Clostridia; o_Clostridiales; f_Lachnospiraceae; g_Coprococcus	0.00169944	0.00051757	0.000291667	5.5161e-05	0.328556	0.383315
k_Bacteria; p_Proteobacteria; c_Gammaproteobacteria; o_Enterobacteriales; f_Enterobacteriaceae; g_Serratia	0.000151685	3.65316e-05	0.00010119	4.43199e-05	0.353411	0.409346
k_Bacteria; p_[Thermi]; c_Deinococci; o_Thermales; f_Thermaceae; g_Thermus	5.61798e-05	4.01003e-05	0.000934524	0.000868497	0.386483	0.444455
k_Bacteria; p_Proteobacteria; c_Gammaproteobacteria; o_Enterobacteriales; f_Enterobacteriaceae; g_Erwinia	0.00708146	0.00141483	0.00333333	0.00136028	0.393273	0.449056
k_Bacteria; p_Firmicutes; c_Clostridia; o_Clostridiales; f_Lachnospiraceae; g_Roseburia	0.0012191	0.000810337	0.000267857	0.000140358	0.396326	0.449355
k_Bacteria; p_Lentisphaerae; c_[Lentisphaeria]; o_Victivallales; f_Victivallaceae; g_Victivallis	0.000266854	0.00025555	5.35714e-05	3.66812e-05	0.411466	0.463259
k_Bacteria; p_Firmicutes; c_Clostridia; o_Clostridiales; f_[Mogibacteriaceae]; g_	0.000146067	3.50126e-05	0.000232143	6.56607e-05	0.414374	0.463293
k_Bacteria; p_Firmicutes; c_Erysipelotrichi; o_Erysipelotrichales; f_Erysipelotrichaceae; g_	0.00945787	0.00487168	0.00229167	0.001228	0.433209	0.481012
k_Bacteria; p_Synergistetes; c_Synergistia; o_Synergistales; f_Dethiosulfovibrionaceae; g_Pyramidobacter	0.00213483	0.00184372	0.00517857	0.00489874	0.439473	0.484625
k_Bacteria; p_Firmicutes; c_Clostridia; o_Clostridiales; f_Lachnospiraceae; g_Dorea	0.00191292	0.000513373	0.000934524	0.000262197	0.446729	0.486656
k_Bacteria; p_Verrucomicrobia; c_Verrucomicrobiae; o_Verrucomicrobiales; f_Verrucomicrobiaceae; g_Akkermansia	0.0151461	0.00417186	0.00107738	0.000318958	0.447361	0.486656
k_Bacteria; p_Proteobacteria; c_Gammaproteobacteria; o_Enterobacteriales; f_Enterobacteriaceae; g_Klebsiella	0.0227978	0.00454487	0.0104107	0.0033657	0.56358	0.608969
k_Bacteria; p_Bacteroidetes; c_Bacteroidia; o_Bacteroidales; f_Porphyromonadaceae; g_Dysgonomonas	0.00311236	0.00214501	0.00269048	0.0025809	0.611166	0.655984
k_Bacteria; p_Firmicutes; c_Erysipelotrichi; o_Erysipelotrichales; f_Erysipelotrichaceae; g_cc_115	0.000724719	0.000446818	4.7619e-05	2.29219e-05	0.629562	0.671255
k_Bacteria; p_Proteobacteria; c_Gammaproteobacteria; o_Enterobacteriales; f_Enterobacteriaceae; g_Citrobacter	0.000918539	0.000350625	0.000238095	5.3853e-05	0.634902	0.672495
k_Bacteria; p_Firmicutes; c_Clostridia; o_Clostridiales; f_Clostridiaceae; g_SMB53	0.00208708	0.000581602	0.00581548	0.00405988	0.739714	0.778391
k_Bacteria; p_Actinobacteria; c_Coriobacteriia; o_Coriobacteriales; f_Coriobacteriaceae; g_Eggerthella	0.000418539	0.000103237	0.000321429	0.000102341	0.779848	0.815295
k_Archaea; p_Euryarchaeota; c_Methanobacteria; o_Methanobacteriales; f_Methanobacteriaceae; g_Methanobrevibacter	0.000615169	0.000432645	3.57143e-05	1.61012e-05	0.828836	0.86092
k_Bacteria; p_Firmicutes; c_Clostridia; o_Clostridiales; f_Ruminococcaceae; g_Butyricicoccus	7.86517e-05	5.7283e-05	0.000160714	0.000143536	0.869336	0.897199
k_Bacteria; p_Proteobacteria; c_Gammaproteobacteria; o_Enterobacteriales; f_Enterobacteriaceae; g_Providencia	0.000162921	8.50386e-05	4.16667e-05	2.07242e-05	0.903296	0.926309
k_Bacteria; p_Proteobacteria; c_Gammaproteobacteria; o_Enterobacteriales; f_Enterobacteriaceae; g_Morganella	0.0166713	0.00711415	0.00794048	0.00657103	0.937896	0.955704
k_Bacteria; p_Firmicutes; c_Clostridia; o_Clostridiales; f_Peptostreptococcaceae; g_[Clostridium]	0.000235955	8.60886e-05	0.00120238	0.00106973	0.948875	0.96081
k_Bacteria; p_Firmicutes; c_Clostridia; o_Clostridiales; f_Lachnospiraceae; g_Blautia	0.000882022	0.000197545	0.000797619	0.000429582	0.989839	0.996026
k_Bacteria; p_Proteobacteria; c_Epsilonproteobacteria; o_Campylobacterales; f_Campylobacteraceae; g_Arcobacter	3.65169e-05	1.41531e-05	0.000404762	0.000271566	1	1
