# Supplementary material for: Classification of the Gut Microbiota of Patients in Intensive Care Units During Development of Sepsis and Septic Shock
Source: Genomics Proteomics Bioinformatics. 2021 Feb 17;18(6):696–707. doi: 10.1016/j.gpb.2020.06.011 (PMC8377022; doi:10.1016/j.gpb.2020.06.011)
Supplement: Supplementary Table S5 — The comparisons of phenotypic characteristicsof 64 patients between two ICU-enterotypes [file mmc9.xlsx]

## Sheet: Sheet1
Table S5 The comparisons of phenotypic characteristics of 64 patients between two ICU-enterotypes
Note: Continuous data are presented with mean ± SD. Categorical data are presented with ratio or number (percentage). SOFA, sequential rrgan failure assessment; APACHE II, acute physiology and chronic health evaluation; Lac, serum lactate level; MV, mechanical ventilation. The significance tests of differences in clinical parameters between two ICU-enterotypes were conducted using Fisher's exact …
Parameters		ICU-enterotype I	ICU-enterotype II	P value
Male:female	35:29	24:23	11:6	0.4
Age (year)	57.71 ± 18.85	58.29 ± 19.37	56.11 ± 17.19	0.68
Collecting day of samples (day)	3.14 ± 1.98	3.06 ± 1.89	3.35 ± 2.26	0.7323
Carbapenem use (number of patients)	32 (50%)	22 (46.8%)	14 (58.8%)	0.57
MV (number of patients)	51 (79.7%)	38 (80.9%)	13 (76.5%)	0.73
SOFA	10.67 ± 4.02	10.59 ± 3.99	10.88 ± 4.24	0.8
APACHE II	20.37 ± 8.14	19.78 ± 7.77	22.00 ± 9.13	0.474
Lac (lactate, mmol/L)	2.33 ± 2.88	2.66 ± 3.30	1.42 ± 0.52	0.07
28 days survival (number of patients)	44 (68.75%)	34 (72.3%)	10 (58.8%)	0.36
