# Supplementary material for: Classification of the Gut Microbiota of Patients in Intensive Care Units During Development of Sepsis and Septic Shock
Source: Genomics Proteomics Bioinformatics. 2021 Feb 17;18(6):696–707. doi: 10.1016/j.gpb.2020.06.011 (PMC8377022; doi:10.1016/j.gpb.2020.06.011)
Supplement: Supplementary Table S6 — The correlations between taxonomic compositionof first fecal samples of 64 patients and their corresponding clinical parameters [file mmc10.xlsx]

## Sheet: Sheet1
Table S6 The correlations between taxonomic composition of first fecal samples of 64 patients and their corresponding clinical parameters
Note: Mantel test was used to calculate the correlations and the statistical significance. The Jensen-Shannon distance (JSD) of taxa at genus level and euclidean distance matrice of Z-scores-transformed clinical parameters, was used for Mantel test with permutations of 9999 times. Mantel test was conducted using all samples, samples of ICU-enterotype I and samples of ICU-enterotype II, respective…
Clinical parameter	All samples		Samples of ICU-enterotype I		Samples of ICU-enterotype II
name	r	P	r	P	r	P
Age (year)	−0.0184325764528998	0.6199	0.0157795	0.3917	–0.0480776214338328	0.687
ICU days (day)	0.0310384	0.3241	0.119177	0.0953	0.189392	0.0322
SOFA (Sequential organ failure assessment)	0.0600154	0.1042	0.0935667	0.0608	–0.011299868991862	0.5068
Lac (lactate, mM)	0.0299072	0.3197	0.147876	0.0481	–0.0785414973505228	0.8151
NE (norepinephriner, μg/kg/min)	–0.0242079651489074	0.6099	0.0225009	0.3954	–0.129355715416539	0.8772
APACHE II (Acute Physiology And Chronic Health Evaluation)	0.058189	0.158	0.014814	0.4051	–0.134235716838928	0.9375
HR (heart rate, beats/min)	0.121899	0.008	0.0511026	0.2025	0.334285	0.0009
MAP (mean aterial pressure, mmHg)	0.00415674	0.4492	0.128037	0.069	0.0545876	0.339
SpO2 (peripheral oxygen saturation, %)	–0.0170438006927285	0.5691	–0.00784100406001301	0.5248	0.16151	0.0461
Temp (temperature, ℃)	0.0412883	0.2412	0.0462682	0.2813	0.0465797	0.3142
RR (respiratory rate, breath/min)	–0.0773024981725449	0.9022	–0.0200215490435713	0.602	0.0184507	0.4158
FiO2 (fraction of inspiration O2 ,%)	0.106722	0.0739	0.138071	0.0506	0.10075	0.1564
PaO2 (arterial oxygen pressure, mmHg)	0.0368846	0.2472	0.0898705	0.0996	0.12947	0.0986
SaO2 (arterial oxygen saturation, %)	0.02307	0.3486	–0.0713928990726912	0.7846	0.0893611	0.2024
WBC (white blood cell count, × 109/L)	–0.0371022059706786	0.7029	–0.0397275422183693	0.6988	–0.024355671951941	0.609
HGB (hemoglobin, g/L)	–0.0220984596094786	0.6444	0.03885	0.28	0.169491	0.0494
PLT (platelet, × 109)	–0.0615961470935276	0.8272	0.014608	0.423	–0.188301357841272	0.968
ALT (transaminase, U/L)	0.0685021	0.183	0.186289	0.0167	–0.0114224391931142	0.5399
TBIL (total bilirubin, μM)	0.0520355	0.2185	0.0711353	0.1983	0.0296651	0.3899
DBIL (direct bilirubin, μM)	0.0587736	0.1967	0.0780418	0.1866	0.0270881	0.4126
PT (prothrombin time, s)	–0.0523766409662203	0.7336	–0.0105344248681979	0.5332	0.0283123	0.3655
APTT (activated partial thromboplastin time, s)	0.0355207	0.2915	0.116479	0.1018	–0.0485755948059111	0.69
Creatine (μM)	0.0603655	0.1854	–0.0550574445072207	0.7075	–0.0452553198809644	0.6684
Height (cm)	–0.0300817632824968	0.738	–0.00281827097237851	0.5169	–0.0231194595493036	0.5709
Weight (kg)	–0.0240332834195663	0.6544	–0.0734749310776833	0.8899	–0.0139804751353394	0.5587
BMI (body mass index)	–0.0126447689030123	0.558	–0.0535042786079883	0.7634	0.0111868	0.4578
